# Supplementary material for: Description of five new species from southern China, with note on the type species of Latouchia Pocock, 1901 (Araneae, Halonoproctidae)
Source: Biodivers Data J. 2025 Jan 2;13:e137852. doi: 10.3897/BDJ.12.e137852 (PMC11718368; doi:10.3897/BDJ.12.e137852)
Supplement: XML Treatment for Latouchia [file BDJ.12.e137852-treatment1.xml]

<!DOCTYPE tp:taxon-treatment
  PUBLIC "-//TaxonX//DTD Taxonomic Treatment Publishing DTD v0 20100105//EN" "tax-treatment-NSO.dtd">
<tp:taxon-treatment xmlns:tp="http://www.plazi.org/taxpub"><tp:treatment-meta><mixed-citation publication-type="journal"><person-group><name><surname>Hao</surname><given-names>Long</given-names></name><name><surname>Yu</surname><given-names>Kun</given-names></name><name><surname>Zhang</surname><given-names>Feng</given-names></name></person-group><article-title>Description of five new species from southern China, with note on the type species of <italic><tp:taxon-name><tp:taxon-name-part taxon-name-part-type="genus" reg="Latouchia">Latouchia</tp:taxon-name-part></tp:taxon-name></italic> Pocock, 1901 (<tp:taxon-name><tp:taxon-name-part taxon-name-part-type="order">Araneae</tp:taxon-name-part></tp:taxon-name>, <tp:taxon-name><tp:taxon-name-part taxon-name-part-type="family">Halonoproctidae</tp:taxon-name-part></tp:taxon-name>)</article-title><source>Biodivers Data J</source><day>02</day><month>01</month><year>2025</year><volume>13</volume><pub-id pub-id-type="doi">10.3897/BDJ.12.e137852</pub-id></mixed-citation></tp:treatment-meta><tp:nomenclature><tp:taxon-name>
            <object-id xmlns:xlink="http://www.w3.org/1999/xlink" content-type="arpha" xlink:type="simple">0C0B4C35-DA04-5CA7-904E-5F299707E0A2</object-id>
            <tp:taxon-name-part taxon-name-part-type="genus">Latouchia</tp:taxon-name-part>
          </tp:taxon-name><tp:taxon-authority>Pocock, 1901</tp:taxon-authority><tp:nomenclature-citation-list><tp:nomenclature-citation><tp:taxon-name>
                <tp:taxon-name-part taxon-name-part-type="genus">Latouchia</tp:taxon-name-part>
                <tp:taxon-name-part taxon-name-part-type="species">fossoria</tp:taxon-name-part>
              </tp:taxon-name><comment> Pocock, 1901<xref ref-type="bibr" rid="B12068090">Pocock 1901</xref>: 210, pl. 21, fig. 2. ; <xref ref-type="bibr" rid="B12068047">Haupt and Shimojana 2001</xref>: 95–110, figs. 1–8. ; <xref ref-type="bibr" rid="B12068125">Tso et al. 2003</xref>: 29, figs. 25–40. ; <xref ref-type="bibr" rid="B12067999">Decae et al. 2019</xref>: 276, figs. 1–52. ; <xref ref-type="bibr" rid="B12068008">Decae and Caranhac 2020</xref>: 563, figs. 1–26. ; <xref ref-type="bibr" rid="B12068017">Decae et al. 2021</xref>: 312, figs. 8–15. </comment></tp:nomenclature-citation></tp:nomenclature-citation-list></tp:nomenclature><tp:treatment-sec sec-type="Description"><title>Description</title><p>
            <bold>Generic synonyms</bold>
          </p><p><italic><tp:taxon-name><tp:taxon-name-part taxon-name-part-type="genus" reg="Kishinouyeus">Kishinouyeus</tp:taxon-name-part></tp:taxon-name> <xref ref-type="bibr" rid="B12068064">Kishida (1913)</xref></italic> : 22, figs. 8–13; reduced to subgenus of <italic><tp:taxon-name><tp:taxon-name-part taxon-name-part-type="genus" reg="Latouchia">Latouchia</tp:taxon-name-part></tp:taxon-name></italic> in <xref ref-type="bibr" rid="B12068142">Yaginuma (1971)</xref>: 20; synonym confirmed by <xref ref-type="bibr" rid="B12068082">Ono and Ogata (2018)</xref>: 619. Type species: <italic><tp:taxon-name><tp:taxon-name-part taxon-name-part-type="genus" reg="Kishinouyeus">Kishinouyeus</tp:taxon-name-part><tp:taxon-name-part taxon-name-part-type="species" reg="typicus">typicus</tp:taxon-name-part></tp:taxon-name></italic> Kishida, 1913 from Japan.</p><p><italic><tp:taxon-name><tp:taxon-name-part taxon-name-part-type="genus" reg="Cronebergella">Cronebergella</tp:taxon-name-part></tp:taxon-name></italic> <xref ref-type="bibr" rid="B12067990">Charitonov (1946)</xref>: 19, fig. 1; synonym confirmed by <xref ref-type="bibr" rid="B12068099">Raven (1985)</xref>: 151. Type species: <italic><tp:taxon-name><tp:taxon-name-part taxon-name-part-type="genus" reg="Cronebergella">Cronebergella</tp:taxon-name-part><tp:taxon-name-part taxon-name-part-type="species" reg="kitabensis">kitabensis</tp:taxon-name-part></tp:taxon-name></italic> Charitonov, 1946 from Uzbekistan.</p></tp:treatment-sec><tp:treatment-sec sec-type="Diagnosis"><title>Diagnosis</title><p>See <xref ref-type="bibr" rid="B12068017">Decae et al. (2021)</xref>: 312.</p></tp:treatment-sec><tp:treatment-sec sec-type="Distribution"><title>Distribution</title><p>China, India, Vietnam, Japan, Thailand, Uzbekistan (?).</p></tp:treatment-sec><tp:treatment-sec sec-type="Notes"><title>Notes</title><p><italic><tp:taxon-name><tp:taxon-name-part taxon-name-part-type="genus" reg="Cronebergella">Cronebergella</tp:taxon-name-part></tp:taxon-name></italic> Charitonov, 1946 was considered as junior synonym of either <italic><tp:taxon-name><tp:taxon-name-part taxon-name-part-type="genus" reg="Latouchia">Latouchia</tp:taxon-name-part></tp:taxon-name></italic> or <italic><tp:taxon-name><tp:taxon-name-part taxon-name-part-type="genus" reg="Sterrhochrotus">Sterrhochrotus</tp:taxon-name-part></tp:taxon-name></italic> Simon, 1892 in two separate publications in 1985 (see <xref ref-type="bibr" rid="B12068099">Raven (1985)</xref>: 151 versus <xref ref-type="bibr" rid="B12068159">Zonstein (1985)</xref>: 157, respectively). Subsequently, the type species of <italic><tp:taxon-name><tp:taxon-name-part taxon-name-part-type="genus" reg="Sterrhochrotus">Sterrhochrotus</tp:taxon-name-part></tp:taxon-name></italic> from "Turkestan" has been recombined as <italic><tp:taxon-name><tp:taxon-name-part taxon-name-part-type="genus" reg="Ummidia">Ummidia</tp:taxon-name-part><tp:taxon-name-part taxon-name-part-type="species" reg="ferghanensis">ferghanensis</tp:taxon-name-part></tp:taxon-name></italic> (<xref ref-type="bibr" rid="B12068073">Kroneberg 1875</xref>); hence, <italic><tp:taxon-name><tp:taxon-name-part taxon-name-part-type="genus" reg="Sterrhochrotus">Sterrhochrotus</tp:taxon-name-part></tp:taxon-name></italic> was considered a junior synonym of <italic><tp:taxon-name><tp:taxon-name-part taxon-name-part-type="genus" reg="Ummidia">Ummidia</tp:taxon-name-part></tp:taxon-name></italic> (<xref ref-type="bibr" rid="B12067999">Decae et al. 2019</xref>: 519; <xref ref-type="bibr" rid="B12068134">World Spider Catalog 2024</xref>). However, the type species of <italic><tp:taxon-name><tp:taxon-name-part taxon-name-part-type="genus" reg="Croneberella">Croneberella</tp:taxon-name-part></tp:taxon-name></italic> from Uzbekistan is still accepted under <italic><tp:taxon-name><tp:taxon-name-part taxon-name-part-type="genus" reg="Latouchia">Latouchia</tp:taxon-name-part></tp:taxon-name></italic> by the World Spider Catalog (2024) as <italic><tp:taxon-name><tp:taxon-name-part taxon-name-part-type="genus" reg="Latouchia">Latouchia</tp:taxon-name-part><tp:taxon-name-part taxon-name-part-type="species" reg="kitabensis">kitabensis</tp:taxon-name-part></tp:taxon-name></italic> (<xref ref-type="bibr" rid="B12067990">Charitonov 1946</xref>). Other Central Asian <tp:taxon-name><tp:taxon-name-part taxon-name-part-type="family">Halonoproctidae</tp:taxon-name-part></tp:taxon-name> are instead placed in the genus <italic><tp:taxon-name><tp:taxon-name-part taxon-name-part-type="genus" reg="Ummidia">Ummidia</tp:taxon-name-part></tp:taxon-name></italic> Thorell, 1875, including <italic><tp:taxon-name><tp:taxon-name-part taxon-name-part-type="genus" reg="Ummidia">Ummidia</tp:taxon-name-part><tp:taxon-name-part taxon-name-part-type="species" reg="mischi">mischi</tp:taxon-name-part></tp:taxon-name></italic> <xref ref-type="bibr" rid="B12247748">Zonstein 2014</xref> from Afghanistan and <italic><tp:taxon-name><tp:taxon-name-part taxon-name-part-type="genus" reg="Ummidia">Ummidia</tp:taxon-name-part><tp:taxon-name-part taxon-name-part-type="species" reg="gandjinoi">gandjinoi</tp:taxon-name-part></tp:taxon-name></italic> (<xref ref-type="bibr" rid="B12247757">Andreeva 1968</xref>) from Tajikistan. In this wider context, the taxonomic status of <italic><tp:taxon-name><tp:taxon-name-part taxon-name-part-type="genus" reg="Croneberella">Croneberella</tp:taxon-name-part></tp:taxon-name></italic> remains uncertain, this issue needs to be resolved through future re-examination of <italic><tp:taxon-name><tp:taxon-name-part taxon-name-part-type="genus" reg="Latouchia">L.</tp:taxon-name-part><tp:taxon-name-part taxon-name-part-type="species" reg="kitabensis">kitabensis</tp:taxon-name-part></tp:taxon-name></italic>, especially in the context of all other Central Asian <tp:taxon-name><tp:taxon-name-part taxon-name-part-type="family">Halonoproctidae</tp:taxon-name-part></tp:taxon-name>.</p><p>Schenkel (<xref ref-type="bibr" rid="B12256016">Schenkel 1963</xref>: 14, fig. 1) described <italic><tp:taxon-name><tp:taxon-name-part taxon-name-part-type="genus" reg="Latouchia">Latouchia</tp:taxon-name-part><tp:taxon-name-part taxon-name-part-type="species" reg="vinhiensis">vinhiensis</tp:taxon-name-part></tp:taxon-name></italic> Schenkel, 1963, based on two females preserved in the Muséum national d'Histoire naturelle, Paris (MNHN; not examined), providing textual descriptions and line drawings of the body features, without information on genitalia. The collection information for this species is recorded as “Vinhi, 7. III 1925”, possibly associated with “A. Pichon, Comm. de Douane, 1925” (= Monsieur A. Pichon, Commissioner of customs, 1925) (<xref ref-type="bibr" rid="B12256016">Schenkel 1963</xref>: 8). The specific location referred to by “Vinhi” is puzzling. In the same literature, <italic><tp:taxon-name><tp:taxon-name-part taxon-name-part-type="genus" reg="Menemerus">Menemerus</tp:taxon-name-part><tp:taxon-name-part taxon-name-part-type="species" reg="bonneti">bonneti</tp:taxon-name-part></tp:taxon-name></italic> Schenkel, 1963 [now considered a junior synonym of <italic><tp:taxon-name><tp:taxon-name-part taxon-name-part-type="genus" reg="Menemerus">Menemerus</tp:taxon-name-part><tp:taxon-name-part taxon-name-part-type="species" reg="bivittatus">bivittatus</tp:taxon-name-part></tp:taxon-name></italic> (<xref ref-type="bibr" rid="B12256046">Dufour 1831</xref>)] is another species explicitly described from “Vinhi” and, given that this species is now considered cosmopolitan (<xref ref-type="bibr" rid="B12068134">World Spider Catalog 2024</xref>), it offers little help in tracing back to this location. The original text also mentions several collecting events with nearby dates: “Yunnan-fu, 26. II. 1925”, “Lo Thoei-Tong, 2. III. 1925” and “Tschank-hoa, 10. III. 1925” (<xref ref-type="bibr" rid="B12256016">Schenkel 1963</xref>: 8). “Yunnan-fu” may refer to present-day Kunming City of Yunnan Province, China; perhaps based on potential chronological associations, <xref ref-type="bibr" rid="B12256156">Wang (2003)</xref> listed “Lo Thoei-Tong” as a region under Yunnan Province. This treatment is questionable. First, the collector of “Yunnan-fu, 26. II. 1925” cannot be fully confirmed as A. Pichon, as it is not directly listed under Pichon’s records, but is situated between “Distr. von Yunnan-fu, Plateau v. 1850-2000m Dr Legendre, 1915” and Pichon’s collection records; second, even if all collections in 1925 within Schenkel’s (1963) study were made by Pichon, it cannot be assumed that “Lo Thoei-Tong”, “Vinhi” and “Tschank-hoa” are geographically close to Kunming, Yunnan, because the Yunnan-Vietnam Railway, led by the French, was completed as early as 1910 and, at that time, it took less than three days to travel from Kunming (the starting point) to Haiphong (the endpoint, a port city of northern Vietnam); as a French Indochina customs official, Pichon had both reason and capability to undertake such long-distance travel. The possibility of “Lo Thoei-Tong”, “Vinhi” and “Tschank-hoa” being Vietnamese place names is worth considering, where “Vinhi” and “Tschank-hoa” seem to be phonetically very close to “Vĩnh Hy” and “Khánh Hòa”, with Tỉnh Khánh Hòa including the Nha Trang, an important port city of south-eastern Vietnam and Vĩnh Hy as a famous tourist attraction located about 50 km south of Nha Trang; it is not possible to exclude this possibility based on collection date as, assuming the collector arrived in Haiphong via railway, it would not be difficult to continue to the south-eastern Nha Trang by boat. On the other hand, the spelling of “Vinhi” and “Tschank-hoa” is also like the coastal cities of “Vinh” and “Thanh Hóa” in northern Vietnam. Currently, the distribution of <italic><tp:taxon-name><tp:taxon-name-part taxon-name-part-type="genus" reg="Latouchia">Latouchia</tp:taxon-name-part><tp:taxon-name-part taxon-name-part-type="species" reg="vinhiensis">vinhiensis</tp:taxon-name-part></tp:taxon-name></italic> Schenkel, 1963, is still marked as China on <xref ref-type="bibr" rid="B12068134">World Spider Catalog (2024)</xref> and, based on the above discussion, we remain sceptical about this. However, it is also difficult to determine the specific locations of these place names from the current information and perhaps with future examination of the type specimens, discovery of new specimens or related collectors’ work diaries could provide clues.</p></tp:treatment-sec><ref-list><ref id="B12068090"><element-citation xmlns:xlink="http://www.w3.org/1999/xlink" publication-type="article" xlink:type="simple"><person-group person-group-type="author"><name name-style="western"><surname>Pocock</surname><given-names>R. I.</given-names></name></person-group><year>1901</year><article-title>On some new trap‐door spiders from China</article-title><source>Proceedings of the Zoological Society of London</source><volume>70</volume><issue>2</issue><fpage>207</fpage><lpage>215</lpage><pub-id pub-id-type="doi">10.1111/j.1469-7998.1901.tb08540.x</pub-id></element-citation></ref><ref id="B12068047"><element-citation xmlns:xlink="http://www.w3.org/1999/xlink" publication-type="article" xlink:type="simple"><person-group person-group-type="author"><name name-style="western"><surname>Haupt</surname><given-names>Joachim</given-names></name><name name-style="western"><surname>Shimojana</surname><given-names>Matsuei</given-names></name></person-group><year>2001</year><article-title>The spider fauna of soil banks: The genus <italic><tp:taxon-name><tp:taxon-name-part taxon-name-part-type="genus" reg="Latouchia">Latouchia</tp:taxon-name-part></tp:taxon-name></italic> (<tp:taxon-name><tp:taxon-name-part taxon-name-part-type="class">Arachnida</tp:taxon-name-part></tp:taxon-name>, <tp:taxon-name><tp:taxon-name-part taxon-name-part-type="order">Araneae</tp:taxon-name-part></tp:taxon-name>, <tp:taxon-name><tp:taxon-name-part taxon-name-part-type="family">Ctenizidae</tp:taxon-name-part></tp:taxon-name>) in Southern Japan and Taiwan</article-title><source>Zoosystematics and Evolution</source><volume>77</volume><issue>1</issue><fpage>95</fpage><lpage>110</lpage><pub-id pub-id-type="doi">10.1002/mmnz.20010770116</pub-id></element-citation></ref><ref id="B12068125"><element-citation xmlns:xlink="http://www.w3.org/1999/xlink" publication-type="article" xlink:type="simple"><person-group person-group-type="author"><name name-style="western"><surname>Tso</surname><given-names>I M</given-names></name><name name-style="western"><surname>Haupt</surname><given-names>J</given-names></name><name name-style="western"><surname>Zhu</surname><given-names>M S</given-names></name></person-group><year>2003</year><article-title>The trapdoor spider family <tp:taxon-name><tp:taxon-name-part taxon-name-part-type="family">Ctenizidae</tp:taxon-name-part></tp:taxon-name> (<tp:taxon-name><tp:taxon-name-part taxon-name-part-type="class">Arachnida</tp:taxon-name-part></tp:taxon-name>: <tp:taxon-name><tp:taxon-name-part taxon-name-part-type="order">Araneae</tp:taxon-name-part></tp:taxon-name>) from Taiwan</article-title><source>Raffles Bulletin of Zoology</source><volume>51</volume><fpage>25</fpage><lpage>33</lpage></element-citation></ref><ref id="B12067999"><element-citation xmlns:xlink="http://www.w3.org/1999/xlink" publication-type="article" xlink:type="simple"><person-group person-group-type="author"><name name-style="western"><surname>Decae</surname><given-names>Arthur</given-names></name><name name-style="western"><surname>Mammola</surname><given-names>Stefano</given-names></name><name name-style="western"><surname>Rizzo</surname><given-names>Pierluigi</given-names></name><name name-style="western"><surname>Isaia</surname><given-names>Marco</given-names></name></person-group><year>2019</year><article-title>Systematics, ecology and distribution of the mygalomorph spider genus <italic><tp:taxon-name><tp:taxon-name-part taxon-name-part-type="genus" reg="Cteniza">Cteniza</tp:taxon-name-part></tp:taxon-name></italic> Latreille, 1829 (<tp:taxon-name><tp:taxon-name-part taxon-name-part-type="order">Araneae</tp:taxon-name-part></tp:taxon-name>, <tp:taxon-name><tp:taxon-name-part taxon-name-part-type="suborder">Mygalomorphae</tp:taxon-name-part></tp:taxon-name>, <tp:taxon-name><tp:taxon-name-part taxon-name-part-type="family">Ctenizidae</tp:taxon-name-part></tp:taxon-name>)</article-title><source>Zootaxa</source><volume>4550</volume><issue>4</issue><pub-id pub-id-type="doi">10.11646/zootaxa.4550.4.2</pub-id></element-citation></ref><ref id="B12068008"><element-citation xmlns:xlink="http://www.w3.org/1999/xlink" publication-type="article" xlink:type="simple"><person-group person-group-type="author"><name name-style="western"><surname>Decae</surname><given-names>Arthur</given-names></name><name name-style="western"><surname>Caranhac</surname><given-names>Gilbert</given-names></name></person-group><year>2020</year><article-title>The genus <italic><tp:taxon-name><tp:taxon-name-part taxon-name-part-type="genus" reg="Latouchia">Latouchia</tp:taxon-name-part></tp:taxon-name></italic> Pocock, 1901: a taxonomic update (<tp:taxon-name><tp:taxon-name-part taxon-name-part-type="order">Araneae</tp:taxon-name-part></tp:taxon-name>: <tp:taxon-name><tp:taxon-name-part taxon-name-part-type="suborder">Mygalomorphae</tp:taxon-name-part></tp:taxon-name>: <tp:taxon-name><tp:taxon-name-part taxon-name-part-type="subfamily">Ummidiinae</tp:taxon-name-part></tp:taxon-name>)</article-title><source>Arachnology</source><volume>18</volume><issue>6</issue><pub-id pub-id-type="doi">10.13156/arac.2020.18.6.563</pub-id></element-citation></ref><ref id="B12068017"><element-citation xmlns:xlink="http://www.w3.org/1999/xlink" publication-type="article" xlink:type="simple"><person-group person-group-type="author"><name name-style="western"><surname>Decae</surname><given-names>Arthure</given-names></name><name name-style="western"><surname>Schwendinger</surname><given-names>Peter J</given-names></name><name name-style="western"><surname>Hongpadharakiree</surname><given-names>Komsan</given-names></name></person-group><year>2021</year><article-title>Descriptions of four new trapdoor spider species in the subfamily <tp:taxon-name><tp:taxon-name-part taxon-name-part-type="subfamily">Ummidiinae</tp:taxon-name-part></tp:taxon-name> from Thailand (<tp:taxon-name><tp:taxon-name-part taxon-name-part-type="order">Araneae</tp:taxon-name-part></tp:taxon-name>, <tp:taxon-name><tp:taxon-name-part taxon-name-part-type="suborder">Mygalomorphae</tp:taxon-name-part></tp:taxon-name>, <tp:taxon-name><tp:taxon-name-part taxon-name-part-type="family">Halonoproctidae</tp:taxon-name-part></tp:taxon-name>)</article-title><source>Zootaxa</source><volume>4984</volume><issue>1</issue><pub-id pub-id-type="doi">10.11646/zootaxa.4984.1.22</pub-id></element-citation></ref><ref id="B12068064"><element-citation xmlns:xlink="http://www.w3.org/1999/xlink" publication-type="article" xlink:type="simple"><person-group person-group-type="author"><name name-style="western"><surname>Kishida</surname><given-names>K</given-names></name></person-group><year>1913</year><article-title>Japanese spiders</article-title><source>Kagaku-sekai [The Scientific World]</source><volume>7</volume><issue>4</issue><fpage>307</fpage><lpage>310</lpage></element-citation></ref><ref id="B12068142"><element-citation xmlns:xlink="http://www.w3.org/1999/xlink" publication-type="book" xlink:type="simple"><person-group person-group-type="author"><name name-style="western"><surname>Yaginuma</surname><given-names>T</given-names></name></person-group><year>1971</year><source>Spiders of Japan in colour (enlarged and revised edition)</source><publisher-name>Hoikusha</publisher-name><publisher-loc>Osaka (for 1969)</publisher-loc><size units="page">197</size></element-citation></ref><ref id="B12068082"><element-citation xmlns:xlink="http://www.w3.org/1999/xlink" publication-type="book" xlink:type="simple"><person-group person-group-type="author"><name name-style="western"><surname>Ono</surname><given-names>H</given-names></name><name name-style="western"><surname>Ogata</surname><given-names>K</given-names></name></person-group><year>2018</year><source>Spiders of Japan: their natural history and diversity</source><publisher-name>Tokai University Press</publisher-name><publisher-loc>Kanagawa</publisher-loc><size units="page">713</size></element-citation></ref><ref id="B12067990"><element-citation xmlns:xlink="http://www.w3.org/1999/xlink" publication-type="article" xlink:type="simple"><person-group person-group-type="author"><name name-style="western"><surname>Charitonov</surname><given-names>D E</given-names></name></person-group><year>1946</year><article-title>New forms of spiders of the USSR</article-title><source>Izvestija Estedvenno-Nauchnogo Instituta pri Molotovskom Gosudarstvennom Universitete imeni M. Gor'kogo</source><volume>12</volume><fpage>19</fpage><lpage>32</lpage></element-citation></ref><ref id="B12068099"><element-citation xmlns:xlink="http://www.w3.org/1999/xlink" publication-type="article" xlink:type="simple"><person-group person-group-type="author"><name name-style="western"><surname>Raven</surname><given-names>R J</given-names></name></person-group><year>1985</year><article-title>The spider infraorder <tp:taxon-name><tp:taxon-name-part taxon-name-part-type="suborder">Mygalomorphae</tp:taxon-name-part></tp:taxon-name> (<tp:taxon-name><tp:taxon-name-part taxon-name-part-type="order">Araneae</tp:taxon-name-part></tp:taxon-name>): cladistics and systematics</article-title><source>Bulletin of the American Museum of Natural History</source><volume>182</volume><fpage>1</fpage><lpage>180</lpage></element-citation></ref><ref id="B12068159"><element-citation xmlns:xlink="http://www.w3.org/1999/xlink" publication-type="article" xlink:type="simple"><person-group person-group-type="author"><name name-style="western"><surname>Zonstein</surname><given-names>S L</given-names></name></person-group><year>1985</year><article-title>Preliminary data on the fauna of the spider suborder <tp:taxon-name><tp:taxon-name-part taxon-name-part-type="suborder">Mygalomorphae</tp:taxon-name-part></tp:taxon-name> from the USSR</article-title><source>Trudy Zoologicheskogo Instituta Akademii Nauk SSSR, Leningrad</source><volume>139</volume><fpage>156</fpage><lpage>161</lpage></element-citation></ref><ref id="B12068073"><element-citation xmlns:xlink="http://www.w3.org/1999/xlink" publication-type="article" xlink:type="simple"><person-group person-group-type="author"><name name-style="western"><surname>Kroneberg</surname><given-names>A</given-names></name></person-group><year>1875</year><article-title><tp:taxon-name><tp:taxon-name-part taxon-name-part-type="order">Araneae</tp:taxon-name-part></tp:taxon-name>. In: Fedtschenko AP (Ed.) Puteshestvie v Tourkestan. Reisen in Turkestan. Zoologischer Theil</article-title><source>Nachrichten der Gesellschaft der Freunde der Naturwissenschaften zu Moskau</source><volume>19</volume><issue>3</issue><fpage>1</fpage><lpage>58</lpage></element-citation></ref><ref id="B12068134"><element-citation xmlns:xlink="http://www.w3.org/1999/xlink" publication-type="website" xlink:type="simple"><person-group person-group-type="author"><name name-style="western"><surname>Catalog</surname><given-names>World Spider</given-names></name></person-group><article-title>World Spider Catalog. Version 25.5. Natural History Museum Bern, Bern</article-title><uri xlink:type="simple">http:// wsc.nmbe.ch</uri><date-in-citation content-type="access-date">2024-09-03T00:06:21+00:00</date-in-citation></element-citation></ref><ref id="B12247748"><element-citation xmlns:xlink="http://www.w3.org/1999/xlink" publication-type="article" xlink:type="simple"><person-group person-group-type="author"><name name-style="western"><surname>Zonstein</surname><given-names>S. L.</given-names></name></person-group><year>2014</year><article-title>A new species of the trapdoor spider genus <tp:taxon-name><tp:taxon-name-part taxon-name-part-type="genus" reg="Ummidia">Ummidia</tp:taxon-name-part></tp:taxon-name> Thorell, 1875 (<tp:taxon-name><tp:taxon-name-part taxon-name-part-type="order">Aranei</tp:taxon-name-part></tp:taxon-name>: <tp:taxon-name><tp:taxon-name-part taxon-name-part-type="family">Ctenizidae</tp:taxon-name-part></tp:taxon-name>) from Afghanistan</article-title><source>rej</source><volume>23</volume><issue>1</issue><fpage>269271</fpage><pub-id pub-id-type="doi">10.15298/arthsel.23.3.05</pub-id></element-citation></ref><ref id="B12247757"><element-citation xmlns:xlink="http://www.w3.org/1999/xlink" publication-type="article" xlink:type="simple"><person-group person-group-type="author"><name name-style="western"><surname>Andreeva</surname><given-names>E. M.</given-names></name></person-group><year>1968</year><article-title>Materialy po faune paukov Tadzikistana. III. <tp:taxon-name><tp:taxon-name-part taxon-name-part-type="suborder">Mygalomorphae</tp:taxon-name-part></tp:taxon-name></article-title><source>Doklady Akademii Nauk Tadzhikistan SSR</source><volume>11</volume><fpage>68</fpage><lpage>71</lpage></element-citation></ref><ref id="B12256016"><element-citation xmlns:xlink="http://www.w3.org/1999/xlink" publication-type="article" xlink:type="simple"><person-group person-group-type="author"><name name-style="western"><surname>Schenkel</surname><given-names>E.</given-names></name></person-group><year>1963</year><article-title>Ostasiatische Spinnen aus dem Muséum d'Histoire naturelle de Paris</article-title><source>Mémoires du Muséum National d'Histoire Naturelle de Paris (A, Zool.)</source><volume>25</volume><fpage>1</fpage><lpage>481</lpage></element-citation></ref><ref id="B12256046"><element-citation xmlns:xlink="http://www.w3.org/1999/xlink" publication-type="article" xlink:type="simple"><person-group person-group-type="author"><name name-style="western"><surname>Dufour</surname><given-names>L.</given-names></name></person-group><year>1831</year><article-title>Descriptions et figures de quelques <tp:taxon-name><tp:taxon-name-part taxon-name-part-type="genus" reg="Arachnides">Arachnides</tp:taxon-name-part></tp:taxon-name> nouvelles ou mal connues et procédé pour conserver à sec ces Invertébrés dans les collections</article-title><source>Annales des Sciences Naturelles, Zoologie, Paris</source><volume>22</volume><fpage>355</fpage><lpage>371</lpage></element-citation></ref><ref id="B12256156"><element-citation xmlns:xlink="http://www.w3.org/1999/xlink" publication-type="article" xlink:type="simple"><person-group person-group-type="author"><name name-style="western"><surname>Wang</surname><given-names>X. P.</given-names></name></person-group><year>2003</year><article-title>Species revision of the coelotine spider genera <italic><tp:taxon-name><tp:taxon-name-part taxon-name-part-type="genus" reg="Bifidocoelotes">Bifidocoelotes</tp:taxon-name-part></tp:taxon-name></italic>, <italic><tp:taxon-name><tp:taxon-name-part taxon-name-part-type="genus" reg="Coronilla">Coronilla</tp:taxon-name-part></tp:taxon-name></italic>, <italic><tp:taxon-name><tp:taxon-name-part taxon-name-part-type="genus" reg="Draconarius">Draconarius</tp:taxon-name-part></tp:taxon-name></italic>, <italic><tp:taxon-name><tp:taxon-name-part taxon-name-part-type="genus" reg="Femoracoelotes">Femoracoelotes</tp:taxon-name-part></tp:taxon-name></italic>, <italic><tp:taxon-name><tp:taxon-name-part taxon-name-part-type="genus" reg="Leptocoelotes">Leptocoelotes</tp:taxon-name-part></tp:taxon-name></italic>, <italic><tp:taxon-name><tp:taxon-name-part taxon-name-part-type="genus" reg="Longicoelotes">Longicoelotes</tp:taxon-name-part></tp:taxon-name></italic>, <italic><tp:taxon-name><tp:taxon-name-part taxon-name-part-type="genus" reg="Platocoelotes">Platocoelotes</tp:taxon-name-part></tp:taxon-name></italic>, <italic><tp:taxon-name><tp:taxon-name-part taxon-name-part-type="genus" reg="Spiricoelotes">Spiricoelotes</tp:taxon-name-part></tp:taxon-name></italic>, <italic><tp:taxon-name><tp:taxon-name-part taxon-name-part-type="genus" reg="Tegecoelotes">Tegecoelotes</tp:taxon-name-part></tp:taxon-name></italic>, and <italic><tp:taxon-name><tp:taxon-name-part taxon-name-part-type="genus" reg="Tonsilla">Tonsilla</tp:taxon-name-part></tp:taxon-name></italic> (<tp:taxon-name><tp:taxon-name-part taxon-name-part-type="order">Araneae</tp:taxon-name-part></tp:taxon-name>: <tp:taxon-name><tp:taxon-name-part taxon-name-part-type="family">Amaurobiidae</tp:taxon-name-part></tp:taxon-name>).</article-title><source>Proceedings of the California Academy of Sciences</source><volume>54</volume><fpage>499</fpage><lpage>662</lpage></element-citation></ref></ref-list></tp:taxon-treatment>
