# Supplementary material for: Description of five new species from southern China, with note on the type species of Latouchia Pocock, 1901 (Araneae, Halonoproctidae)
Source: Biodivers Data J. 2025 Jan 2;13:e137852. doi: 10.3897/BDJ.12.e137852 (PMC11718368; doi:10.3897/BDJ.12.e137852)
Supplement: XML Treatment for Latouchia calcicola [file BDJ.12.e137852-treatment2.xml]

<!DOCTYPE tp:taxon-treatment
  PUBLIC "-//TaxonX//DTD Taxonomic Treatment Publishing DTD v0 20100105//EN" "tax-treatment-NSO.dtd">
<tp:taxon-treatment xmlns:tp="http://www.plazi.org/taxpub"><tp:treatment-meta><mixed-citation publication-type="journal"><person-group><name><surname>Hao</surname><given-names>Long</given-names></name><name><surname>Yu</surname><given-names>Kun</given-names></name><name><surname>Zhang</surname><given-names>Feng</given-names></name></person-group><article-title>Description of five new species from southern China, with note on the type species of <italic><tp:taxon-name><tp:taxon-name-part taxon-name-part-type="genus" reg="Latouchia">Latouchia</tp:taxon-name-part></tp:taxon-name></italic> Pocock, 1901 (<tp:taxon-name><tp:taxon-name-part taxon-name-part-type="order">Araneae</tp:taxon-name-part></tp:taxon-name>, <tp:taxon-name><tp:taxon-name-part taxon-name-part-type="family">Halonoproctidae</tp:taxon-name-part></tp:taxon-name>)</article-title><source>Biodivers Data J</source><day>02</day><month>01</month><year>2025</year><volume>13</volume><pub-id pub-id-type="doi">10.3897/BDJ.12.e137852</pub-id></mixed-citation></tp:treatment-meta><tp:nomenclature><tp:taxon-name>
            <object-id xmlns:xlink="http://www.w3.org/1999/xlink" content-type="arpha" xlink:type="simple">5818C014-C5A8-561D-BF90-D1B8B5C03091</object-id>
            <tp:taxon-name-part taxon-name-part-type="genus">Latouchia</tp:taxon-name-part>
            <tp:taxon-name-part taxon-name-part-type="species">calcicola</tp:taxon-name-part>
            <object-id xmlns:xlink="http://www.w3.org/1999/xlink" content-type="zoobank" xlink:type="simple" object-id-type="ZooBank">4C96961B-959F-43F0-A2D2-883A6BB809C8</object-id>
          </tp:taxon-name><tp:taxon-authority>Hao, Yu &amp; Zhang</tp:taxon-authority><tp:taxon-status xmlns:xlink="http://www.w3.org/1999/xlink" xlink:type="simple">sp. nov.</tp:taxon-status></tp:nomenclature><tp:treatment-sec sec-type="materials"><title>Materials</title><list list-type="alpha-lower" list-content="occurrences"><list-item><p><bold>Type status:</bold> <named-content xmlns:xlink="http://www.w3.org/1999/xlink" content-type="dwc:typeStatus" xlink:type="simple">Holotype</named-content>. <bold>Occurrence:</bold> recordedBy: <named-content xmlns:xlink="http://www.w3.org/1999/xlink" content-type="dwc:recordedBy" xlink:type="simple">R. Wen &amp; D. Zhong</named-content>; sex: <named-content xmlns:xlink="http://www.w3.org/1999/xlink" content-type="dwc:sex" xlink:type="simple">male</named-content>; occurrenceID: <named-content xmlns:xlink="http://www.w3.org/1999/xlink" content-type="dwc:occurrenceID" xlink:type="simple">689AB112-C36B-5C5F-977A-82E67476680A</named-content>; <bold>Taxon:</bold> scientificName: <named-content xmlns:xlink="http://www.w3.org/1999/xlink" content-type="dwc:scientificName" xlink:type="simple"><italic><tp:taxon-name><tp:taxon-name-part taxon-name-part-type="genus" reg="Latouchia">Latouchia</tp:taxon-name-part><tp:taxon-name-part taxon-name-part-type="species" reg="calcicola">calcicola</tp:taxon-name-part></tp:taxon-name></italic> sp. nov.</named-content>; <bold>Location:</bold> country: <named-content xmlns:xlink="http://www.w3.org/1999/xlink" content-type="dwc:country" xlink:type="simple">China</named-content>; stateProvince: <named-content xmlns:xlink="http://www.w3.org/1999/xlink" content-type="dwc:stateProvince" xlink:type="simple">Hainan</named-content>; county: <named-content xmlns:xlink="http://www.w3.org/1999/xlink" content-type="dwc:county" xlink:type="simple">Changjiang</named-content>; locality: <named-content xmlns:xlink="http://www.w3.org/1999/xlink" content-type="dwc:locality" xlink:type="simple">Qicha Town, Geming Cave</named-content>; verbatimElevation: <named-content xmlns:xlink="http://www.w3.org/1999/xlink" content-type="dwc:verbatimElevation" xlink:type="simple">122 m</named-content>; verbatimCoordinates: <named-content xmlns:xlink="http://www.w3.org/1999/xlink" content-type="dwc:verbatimCoordinates" xlink:type="simple">19.0995°N, 109.0238°E</named-content>; <bold>Identification:</bold> identifiedBy: <named-content xmlns:xlink="http://www.w3.org/1999/xlink" content-type="dwc:identifiedBy" xlink:type="simple">L. Hao</named-content>; <bold>Event:</bold> eventDate: <named-content xmlns:xlink="http://www.w3.org/1999/xlink" content-type="dwc:eventDate" xlink:type="simple">26 September 2023</named-content>; <bold>Record Level:</bold> institutionCode: <named-content xmlns:xlink="http://www.w3.org/1999/xlink" content-type="dwc:institutionCode" xlink:type="simple">MHBU-ARA-10000046; KYUARA#1977</named-content></p></list-item><list-item><p><bold>Type status:</bold> <named-content xmlns:xlink="http://www.w3.org/1999/xlink" content-type="dwc:typeStatus" xlink:type="simple">Paratype</named-content>. <bold>Occurrence:</bold> recordedBy: <named-content xmlns:xlink="http://www.w3.org/1999/xlink" content-type="dwc:recordedBy" xlink:type="simple">R. Wen &amp; D. Zhong</named-content>; sex: <named-content xmlns:xlink="http://www.w3.org/1999/xlink" content-type="dwc:sex" xlink:type="simple">female</named-content>; occurrenceID: <named-content xmlns:xlink="http://www.w3.org/1999/xlink" content-type="dwc:occurrenceID" xlink:type="simple">FBE0DB5F-9524-5198-96B4-604CB23A3656</named-content>; <bold>Taxon:</bold> scientificName: <named-content xmlns:xlink="http://www.w3.org/1999/xlink" content-type="dwc:scientificName" xlink:type="simple"><italic><tp:taxon-name><tp:taxon-name-part taxon-name-part-type="genus" reg="Latouchia">Latouchia</tp:taxon-name-part><tp:taxon-name-part taxon-name-part-type="species" reg="calcicola">calcicola</tp:taxon-name-part></tp:taxon-name></italic> sp. nov.</named-content>; <bold>Location:</bold> country: <named-content xmlns:xlink="http://www.w3.org/1999/xlink" content-type="dwc:country" xlink:type="simple">China</named-content>; stateProvince: <named-content xmlns:xlink="http://www.w3.org/1999/xlink" content-type="dwc:stateProvince" xlink:type="simple">Hainan</named-content>; county: <named-content xmlns:xlink="http://www.w3.org/1999/xlink" content-type="dwc:county" xlink:type="simple">Changjiang</named-content>; locality: <named-content xmlns:xlink="http://www.w3.org/1999/xlink" content-type="dwc:locality" xlink:type="simple">Qicha Town, Geming Cave</named-content>; verbatimElevation: <named-content xmlns:xlink="http://www.w3.org/1999/xlink" content-type="dwc:verbatimElevation" xlink:type="simple">122 m</named-content>; verbatimCoordinates: <named-content xmlns:xlink="http://www.w3.org/1999/xlink" content-type="dwc:verbatimCoordinates" xlink:type="simple">19.0995°N, 109.0238°E</named-content>; <bold>Identification:</bold> identifiedBy: <named-content xmlns:xlink="http://www.w3.org/1999/xlink" content-type="dwc:identifiedBy" xlink:type="simple">L. Hao</named-content>; <bold>Event:</bold> eventDate: <named-content xmlns:xlink="http://www.w3.org/1999/xlink" content-type="dwc:eventDate" xlink:type="simple">26 September 2023</named-content>; <bold>Record Level:</bold> institutionCode: <named-content xmlns:xlink="http://www.w3.org/1999/xlink" content-type="dwc:institutionCode" xlink:type="simple">MHBU-ARA-10000047; KYUARA#1978</named-content></p></list-item><list-item><p><bold>Type status:</bold> <named-content xmlns:xlink="http://www.w3.org/1999/xlink" content-type="dwc:typeStatus" xlink:type="simple">Paratype</named-content>. <bold>Occurrence:</bold> recordedBy: <named-content xmlns:xlink="http://www.w3.org/1999/xlink" content-type="dwc:recordedBy" xlink:type="simple">R. Wen &amp; D. Zhong</named-content>; sex: <named-content xmlns:xlink="http://www.w3.org/1999/xlink" content-type="dwc:sex" xlink:type="simple">female</named-content>; occurrenceID: <named-content xmlns:xlink="http://www.w3.org/1999/xlink" content-type="dwc:occurrenceID" xlink:type="simple">1A17DA56-EA5A-573D-A553-817A0FD3EF62</named-content>; <bold>Taxon:</bold> scientificName: <named-content xmlns:xlink="http://www.w3.org/1999/xlink" content-type="dwc:scientificName" xlink:type="simple"><italic><tp:taxon-name><tp:taxon-name-part taxon-name-part-type="genus" reg="Latouchia">Latouchia</tp:taxon-name-part><tp:taxon-name-part taxon-name-part-type="species" reg="calcicola">calcicola</tp:taxon-name-part></tp:taxon-name></italic> sp. nov.</named-content>; <bold>Location:</bold> country: <named-content xmlns:xlink="http://www.w3.org/1999/xlink" content-type="dwc:country" xlink:type="simple">China</named-content>; stateProvince: <named-content xmlns:xlink="http://www.w3.org/1999/xlink" content-type="dwc:stateProvince" xlink:type="simple">Hainan</named-content>; county: <named-content xmlns:xlink="http://www.w3.org/1999/xlink" content-type="dwc:county" xlink:type="simple">Changjiang</named-content>; locality: <named-content xmlns:xlink="http://www.w3.org/1999/xlink" content-type="dwc:locality" xlink:type="simple">Qicha Town, Geming Cave</named-content>; verbatimElevation: <named-content xmlns:xlink="http://www.w3.org/1999/xlink" content-type="dwc:verbatimElevation" xlink:type="simple">122 m</named-content>; verbatimCoordinates: <named-content xmlns:xlink="http://www.w3.org/1999/xlink" content-type="dwc:verbatimCoordinates" xlink:type="simple">19.0995°N, 109.0238°E</named-content>; <bold>Identification:</bold> identifiedBy: <named-content xmlns:xlink="http://www.w3.org/1999/xlink" content-type="dwc:identifiedBy" xlink:type="simple">L. Hao</named-content>; <bold>Event:</bold> eventDate: <named-content xmlns:xlink="http://www.w3.org/1999/xlink" content-type="dwc:eventDate" xlink:type="simple">26 September 2023</named-content>; <bold>Record Level:</bold> institutionCode: <named-content xmlns:xlink="http://www.w3.org/1999/xlink" content-type="dwc:institutionCode" xlink:type="simple">MHBU-ARA-10000048; KYUARA#2138</named-content></p></list-item></list></tp:treatment-sec><tp:treatment-sec sec-type="Description"><title>Description</title><p><bold>Male</bold> (Holotype, MHBU-ARA-10000046). Colouration in ethanol (Fig. <xref ref-type="fig" rid="F12068174">2</xref>A; for colouration of the living male, see Fig. <xref ref-type="fig" rid="F12068172">1</xref>C and D). Carapace and chelicerae yellowish-brown, with eye mound, fovea and outer edge of carapace darker; area between eye mound and fovea with two slightly darker longitudinal colour bands. Legs yellowish-brown, with femora gradually transitioning to slightly deeper hue from proximal to distal, darker than rest of legs. Opisthosoma: dorsal side grey, with indistinct dark pattern; ventral side slightly yellower than dorsal side; booklung covers yellower than other ventral areas. Ventral side of whole body generally brighter than dorsal side (Fig. <xref ref-type="fig" rid="F12068174">2</xref>C); sigilla slightly darker than rest of sternum; chelicerae ventrally more reddish overall.</p><p>Total length 11.23. Carapace 5.31 long, 4.55 wide; opisthosoma 5.92 long, 5.12 wide. Eye group 0.55 long, 0.44 wide anteriorly, 0.71 wide posteriorly; MOA 0.47 long, front width 0.36, back width 0.53. Eye diameters and interdistance: AME 0.15, ALE 0.28, PME 0.22, PLE 0.27, AME–AME 0.15, AME–ALE 0.11, ALE–PLE 0.12, PME–PME 0.32, PME–PLE 0.05. Palpal coxa 1.65 long, 1.04 wide, bearing 12/13 spinules and 4/2 basally thickened bristles on prolateral-proximal corner. Sternum 3.10 long, 2.53 wide. Labium 0.66 long, 0.93 wide, without cuspule or spinule. Chelicerae without stridulatory ridges; rastellum of left and right chelicerae carrying seven and six stout spines, respectively; chelicerae groove with 7/7 and 6/6 teeth of different sizes on promargin and retromargin, respectively.</p><p>Leg formula 4123; measurements: I 15.29 (4.94, 2.13, 3.50, 3.10, 1.62), II 13.14 (4.09, 1.70, 3.01, 2.64, 1.70), III 11.25 (2.98, 1.51, 1.82, 3.16, 1.78), IV 15.53 (4.88, 2.09, 3.97, 2.58, 2.01). Spines on femora to metatarsi of legs I–II straight, sword-like (typical); spines on the prolateral patellae of leg I-II typical, both ventrally with few typical; spines on prolateral tibiae of legs I–II typical, but fewer on leg I than II, ventrally typical and expansive on both legs (Fig. <xref ref-type="fig" rid="F12068209">16</xref><xref ref-type="fig" rid="F12068219">f</xref>). Tarsi I–IV spineless. Spination of leg I, patellae, Dpv (1)/(1), Drv (3)/(1), Mpd (1-1-1)/(1-1-1); tibiae, Dpv (1-1-1)/(1-1-1-2), rv (1-1-2-1-2-2-2)/(1-2-2-2-2); metatarsi, pv (1-1-1-1-1)/(1-1-2-1-1), rv (1-2-1-1-2-1-1)/(2-1-1-1-2-1). Spination of leg II, patellae, Dpv (1)/(2), Drv (1-2)/(1-2), Mpd (1-1-1)/(1-1-1); tibiae, Mp (1-2-1-1)/(1-1-1-1-1), Dpv (1)/(2), Mv (1)/(1), rv (2-2-1-1-1)/(1-1-1-1-1-1-1); metatarsi, pv (1-1-1-1-1-1)/(1-1-1-1), rv (1-1-1-1)/(1-1-1-1). Trichobothria of legs present on proximal one-third part of tibiae I–III, proximal one-fourth part of tibia IV, distal half of metatarsi I–III, distal two-thirds part of metatarsus IV and dorsal side of all tarsi; trichobothria on tibiae I–IV and metatarsi I–IV unmodified; trichobothria on tarsi divided into unmodified and clavate forms, with former irregularly distributed across almost entire dorsal surface and latter only present in proximal half. Count of trichobothria on legs: I, tibia 2/2pd and 2/1rd, metatarsus 6/7, tarsus 13/14 unmodified and 8/8 clavate; II, tibia 5/4pd and 4/4rd, metatarsus 9/9, tarsus 10/12 unmodified and 8/5 clavate; III, tibia 4/3pd and 4/4rd, metatarsus 8/9, tarsus 17/16 unmodified and 3/5 clavate; IV, tibia 4/3pd and 1/1rd, metatarsus 9/5, tarsus 9/5 unmodified and 3/2 clavate. Coxae II–III bear band of spinules on ventro-posterior area. Tarsal claws: paired claws with 3 teeth on tarsi I–III, 3–4 teeth on tarsus IV; unpaired claw bare, without denticle.</p><p>Palp 8.00 long (3.19, 1.48, 2.65, 0.68). Trichobothria on palpal tibia unmodified, present on proximal one-third part, on cymbium divided into unmodified and clavate forms, the former sparsely distributed at distal end of trichobothrial area, while the latter occupies majority of trichobothrial area; count of trichobothria: Tibia 3/3d, cymbium 3/4 unmodified and 8/9 clavate. Tibia slender, moderately uniform in thickness (Fig. <xref ref-type="fig" rid="F12068174">2</xref>E and F), with one lyriform organ on ventro-prolateral side of sub-distal part and two adjacent lyriform organs on dorsal side of distal part; tibia lacks spines or spinules. Palpal organ: Tegulum oval (Fig. <xref ref-type="fig" rid="F12068174">2</xref>G and H); boundary of tegulum and distal haematodocha visible in retrolateral view of palpal bulb, not reaching base of embolus; embolus long, approximately 1.3 times the width of tegulum, with one distally elevated embolic keel extending from retrolateral side of sub-basal part of embolus to dorsal side of sub-distal part; edge of distal elevation of embolic keel slightly serrulate (Fig. <xref ref-type="fig" rid="F12068176">3</xref>A–C); apex of embolus thin, gradually tapering to small and sharp tip.</p><p><bold>Female</bold> (Paratype, MHBU-ARA-10000047). Colouration in ethanol (Fig. <xref ref-type="fig" rid="F12068174">2</xref>B; for colouration of living female, see Fig. <xref ref-type="fig" rid="F12068172">1</xref>E). Carapace like male, but slightly darker, eye mound and fovea dark; in region near coxa III, outer edge of carapace darkening in colour, appearing burnt red; chelicerae reddish-brown, obviously darker than other body parts. Colour between palp and each leg without significant difference, overall similar in colour to carapace, with coxa III and trochanter III slightly darker. Opisthosoma: Dorsal side reddish-grey, with dense and small irregular pale spots; area around cardiac muscle spot obviously pale. Ventral side of whole body generally brighter than dorsal side (Fig. <xref ref-type="fig" rid="F12068174">2</xref>D); colour difference between sigilla and rest of sternum unconspicuous.</p><p>Total length 12.95. Carapace 5.13 long, 4.02 wide; opisthosoma 8.93 long, 5.26 wide. Eye group 0.67 long, 0.41 wide anteriorly, 0.66 wide posteriorly; MOA 0.51 long, front width 0.25, back width 0.41. Eye diameters and interdistance: AME 0.13, ALE 0.32, PME 0.24, PLE 0.31, AME–AME 0.12, AME–ALE 0.07, ALE–PLE 0.10, PME– PME 0.25, PME–PLE 0.04. MOA 0.51 long, front width 0.25, back width 0.41. Palpal coxa 2.07 long, 1.17 wide, bearing 20/18 cuspules and 0/1 basally thickened bristle on prolateral-proximal corner. Sternum 3.50 long, 3.17 wide. Labium 1.07 long, 0.90 wide, with two spinules, without cuspule. Chelicerae without stridulatory ridges; rastellum of left and right chelicerae carries 10 and nine stout spines, respectively; chelicerae groove with 5/8 and 7/7 teeth of different sizes on promargin and retromargin, respectively.</p><p>Leg formula 4123; measurements: I 9.11 (3.46, 1.77, 2.05, 1.05, 0.78), II 8.04 (3.03, 1.57, 1.58, 1.06, 0.80), III 6.22 (1.73, 0.97, 1.01, 1.38, 1.13), IV 11.38 (3.47, 1.93, 2.57, 1.99, 1.42). Spines of legs I–II primarily distributed on p, pd, r and rv of tibia, as well as p, pv, r and rv of metatarsus and tarsus; most spine tips weakly curved downwards, forming slight hook-shape; some spines on rv longer and not curved at tip. Trichobothria of legs present on proximal one-third part of tibiae I–III, proximal one-fourth part of tibia IV, distal half of metatarsi I–IV and proximal two-thirds of all tarsi; trichobothria on tibiae I–IV and metatarsi I–IV unmodified; trichobothria on tarsi divided into unmodified and clavate forms, with latter only present in proximal half of tarsus. Count of trichobothria on legs: I, tibia 5/5pd and 5/5rd, metatarsus 10/10, tarsus 15/12 unmodified and 11/7 clavate; II, tibia 5/5pd and 5/4rd, metatarsus 11/9, tarsus 11/12 unmodified and 6/7 clavate; III, tibia 4/4pd and 4/4rd, metatarsus 10/12, tarsus 15/11 unmodified and 1/3 clavate; IV, tibia 6/5pd and 5/5rd, metatarsus 8/8, tarsus 12/9 unmodified and ?/3 clavate. Coxae I–III bear band of spinules on ventro-posterior area. Tarsal claws: all paired claws with one tooth (Fig. <xref ref-type="fig" rid="F12068176">3</xref>G); unpaired claw bare, without denticle. Palp 8.86 long (3.49, 1.50, 2.08, 1.79), spines on palp distributed on p, pv, r and rv of tibia and tarsus; palpal tarsal claw with one basal tooth.</p><p>Vulva (Fig. <xref ref-type="fig" rid="F12068174">2</xref>I and Fig. <xref ref-type="fig" rid="F12068176">3</xref>D). Two separate sperm receptacles connected to wide and short atrium via slightly tapered stalk; sperm receptacles slightly outwardly inclined. Dense tan glandular pores present on distal half of stalk and throughout entire sperm receptacle. Glandular pores also present on basal half of stalk, atrium, as well as sparsely on the uterus externus, which is nearly transparent in colour.</p></tp:treatment-sec><tp:treatment-sec sec-type="Diagnosis"><title>Diagnosis</title><p>The male of new species morphologically resembles those of the adjacent mainland (Guandong) species <italic><tp:taxon-name><tp:taxon-name-part taxon-name-part-type="genus" reg="Latouchia">Latouchia</tp:taxon-name-part><tp:taxon-name-part taxon-name-part-type="species" reg="rufa">rufa</tp:taxon-name-part></tp:taxon-name></italic> Zhang &amp; Wang, 2021 in the distinct distal elevation of the dorsal keel of the embolus (dK), forming a lamellar structure; however, it can be distinguished from <italic><tp:taxon-name><tp:taxon-name-part taxon-name-part-type="genus" reg="Latouchia">L.</tp:taxon-name-part><tp:taxon-name-part taxon-name-part-type="species" reg="rufa">rufa</tp:taxon-name-part></tp:taxon-name></italic> as here the dK extends across the proximal two-thirds of the embolus and the length of embolus is approximately 1.3 times the width of bulb (Fig. <xref ref-type="fig" rid="F12068174">2</xref>G–H); whereas in <italic><tp:taxon-name><tp:taxon-name-part taxon-name-part-type="genus" reg="Latouchia">L.</tp:taxon-name-part><tp:taxon-name-part taxon-name-part-type="species" reg="rufa">rufa</tp:taxon-name-part></tp:taxon-name></italic>, the dK extends almost to the tip of embolus, the length of embolus is almost equal to the width of bulb (<xref ref-type="bibr" rid="B12068150">Zhang and Wang (2021)</xref>: fig. 2B). The female is similar to that of the rather geographically distant Vietnamese species <italic><tp:taxon-name><tp:taxon-name-part taxon-name-part-type="genus" reg="Latouchia">L.</tp:taxon-name-part><tp:taxon-name-part taxon-name-part-type="species" reg="stridulans">stridulans</tp:taxon-name-part></tp:taxon-name></italic> Decae, 2019 in overall shape of vulva; however, it can be distinguished by the widest part of the stalk being at the base (Fig. <xref ref-type="fig" rid="F12068174">2</xref>I and Fig. <xref ref-type="fig" rid="F12068176">3</xref>D), whereas in <italic><tp:taxon-name><tp:taxon-name-part taxon-name-part-type="genus" reg="Latouchia">L.</tp:taxon-name-part><tp:taxon-name-part taxon-name-part-type="species" reg="stridulans">stridulans</tp:taxon-name-part></tp:taxon-name></italic>, the widest part of the stalk is in the median part (see <xref ref-type="bibr" rid="B12067999">Decae et al. (2019)</xref>: fig. 18). In addition, female also differs from those aspects of <italic><tp:taxon-name><tp:taxon-name-part taxon-name-part-type="genus" reg="Latouchia">L.</tp:taxon-name-part><tp:taxon-name-part taxon-name-part-type="species" reg="stridulans">stridulans</tp:taxon-name-part></tp:taxon-name></italic> in the following: the chelicerae lack retrolateral stridulatory ridges and has a band of spinules on the ventro-posterior angle of coxae I to III (also present in the male, Fig. <xref ref-type="fig" rid="F12068174">2</xref>C–D and Fig. <xref ref-type="fig" rid="F12068176">3</xref>F), whereas in <italic><tp:taxon-name><tp:taxon-name-part taxon-name-part-type="genus" reg="Latouchia">L.</tp:taxon-name-part><tp:taxon-name-part taxon-name-part-type="species" reg="stridulans">stridulans</tp:taxon-name-part></tp:taxon-name></italic>, the retrolateral side of the chelicerae has stridulatory ridges and there is no band of spinules at the posterior angle of any coxa. This species also can be distinguished from geographically close <italic><tp:taxon-name><tp:taxon-name-part taxon-name-part-type="genus" reg="Latouchia">L.</tp:taxon-name-part><tp:taxon-name-part taxon-name-part-type="species" reg="wenruni">wenruni</tp:taxon-name-part></tp:taxon-name></italic>, <italic><tp:taxon-name><tp:taxon-name-part taxon-name-part-type="genus" reg="Latouchia">L.</tp:taxon-name-part><tp:taxon-name-part taxon-name-part-type="species" reg="yuanjingae">yuanjingae</tp:taxon-name-part></tp:taxon-name></italic> and <italic><tp:taxon-name><tp:taxon-name-part taxon-name-part-type="genus" reg="Latouchia">L.</tp:taxon-name-part><tp:taxon-name-part taxon-name-part-type="species" reg="yejiei">yejiei</tp:taxon-name-part></tp:taxon-name></italic> by whether the band of spinules is present at the posterior angle of coxa I to III.</p></tp:treatment-sec><tp:treatment-sec sec-type="Etymology"><title>Etymology</title><p>The specific epithet is Latin, meaning “limestone-dweller”; noun in apposition.</p></tp:treatment-sec><tp:treatment-sec sec-type="Distribution"><title>Distribution</title><p>Known only from the type locality of Hainan, China (Fig. <xref ref-type="fig" rid="F12068220">17</xref>).</p></tp:treatment-sec><tp:treatment-sec sec-type="Biology"><title>Biology</title><p>This newly discovered species constructs burrows in the crevices amongst rocks in the limestone cave of the type locality (Fig. <xref ref-type="fig" rid="F12068172">1</xref>A–B). All trapdoors were observed to be covered by small stone grains and some individuals exhibited the presence of small twigs and decomposed leaf fragments on the rim of the burrow entrance (Fig. <xref ref-type="fig" rid="F12068172">1</xref>F–K).</p></tp:treatment-sec><tp:treatment-sec sec-type="DNA barcode"><title>DNA barcode</title><p>AATCATAAAGATATTGGAACTTTATATATAGTGTTAGGGGTATGGTCCGCTATATTGGGTACAGGGATAAGAGTAATAATTCGGATGGAATTAGGACAGGTTGGTAGATTGATTGGAGATGATCATTTGTATAATGTTATTGTTACTGCTCACGCTCTTGTGATGATTTTTTTTATAGTGATGCCTATTATGATTGGGGGATTTGGAAATTGGCTATTGCCTTTGATATTGGGGAGTCCGGATATAGCTTTTCCACGTATGAATAATTTGAGTTTTTGATTATTGCCTCCTTCATTGATGATGTTTTTGATTTCTTCTTTAATTGATACGGGGGTTGGAGCGGGATGGACTATTTATCCTCCTTTGTCTTCTTGTTTGGGGCATAGAGGTGGGGGGATAGATTTTGTTATTTTTTCATTGCATCTAGCAGGGGCTTCTTCAATTATGGGAGCGGTGAATTTTATTTCTACTGTTATGAACATACGTCCTCAGGGAATGAAAATAGAACGGGTTCCTTTGTTTGTGTGATCTGTGTTAATTACGACTATTTTATTATTGTTGTCTTTACCAGTATTGGCGGGGGCAATTACGATATTATTAACTGATCGAAATTTTAATACCTCGTTTTTTGATCCGGCTGGGGGGGGGGATCCGGTGTTGTTTCAACATTTATTTTGATTTTTTGGTCACCC (GenBank accession number: <ext-link xmlns:xlink="http://www.w3.org/1999/xlink" ext-link-type="uri" xlink:href="https://www.ncbi.nlm.nih.gov/nuccore/PQ585635" xlink:type="simple">PQ585635</ext-link>).</p></tp:treatment-sec><tp:treatment-sec><!--Section generated to contain objects referenced in tp:taxon-treatment.--><fig id="F12068174" position="float" orientation="portrait"><object-id xmlns:xlink="http://www.w3.org/1999/xlink" content-type="arpha" xlink:type="simple">057A3B9F-27D1-5F97-B315-A56E482CC71E</object-id><object-id xmlns:xlink="http://www.w3.org/1999/xlink" content-type="doi" xlink:type="simple">10.3897/BDJ.12.e137852.figure2</object-id><label>Figure 2.</label><caption><p><italic><tp:taxon-name><tp:taxon-name-part taxon-name-part-type="genus" reg="Latouchia">Latouchia</tp:taxon-name-part><tp:taxon-name-part taxon-name-part-type="species" reg="calcicola">calcicola</tp:taxon-name-part></tp:taxon-name></italic> sp. nov. <bold>A</bold>, <bold>C</bold>, <bold>E–H</bold> Holotype male; <bold>B</bold>, <bold>D</bold>, <bold>I.</bold> Paratype female; <bold>A–D</bold> Habitus; <bold>E, F</bold> Palp; <bold>G, H</bold> Details of palpal bulb; <bold>I.</bold> Vulva. In dorsal <bold>(A</bold>, <bold>B</bold>, <bold>I</bold>), retrolateral (<bold>F</bold>, <bold>H</bold>), prolateral (<bold>G</bold>) and ventral (<bold>C–E</bold>) view. Abbreviation: dK, dorsal keel.</p></caption><graphic xmlns:xlink="http://www.w3.org/1999/xlink" xlink:href="bdj-13-e137852-g002.jpg" position="float" id="oo_1137995.jpg" orientation="portrait" xlink:type="simple"><uri content-type="original_file" xlink:type="simple">https://binary.pensoft.net/fig/1137995</uri></graphic></fig><fig id="F12068172" position="float" orientation="portrait"><object-id xmlns:xlink="http://www.w3.org/1999/xlink" content-type="arpha" xlink:type="simple">16C39B50-7912-5273-AB36-378D6E755755</object-id><object-id xmlns:xlink="http://www.w3.org/1999/xlink" content-type="doi" xlink:type="simple">10.3897/BDJ.12.e137852.figure1</object-id><label>Figure 1.</label><caption><p><italic><tp:taxon-name><tp:taxon-name-part taxon-name-part-type="genus" reg="Latouchia">Latouchia</tp:taxon-name-part><tp:taxon-name-part taxon-name-part-type="species" reg="calcicola">calcicola</tp:taxon-name-part></tp:taxon-name></italic> sp. nov. <bold>A, B</bold> Type locality, entrance of Geming Cave (<bold>A</bold>) and the microhabitat (<bold>B</bold>); <bold>C–E</bold> Living spiders, male (<bold>C, D</bold>) and female (<bold>E</bold>); <bold>F–K</bold> Entrances of burrow, with trapdoor closed (<bold>F, H–K</bold>) and opened (<bold>G</bold>), show small stone grains on the trapdoors. Photos: Run Wen.</p></caption><graphic xmlns:xlink="http://www.w3.org/1999/xlink" xlink:href="bdj-13-e137852-g001.jpg" position="float" id="oo_1137993.jpg" orientation="portrait" xlink:type="simple"><uri content-type="original_file" xlink:type="simple">https://binary.pensoft.net/fig/1137993</uri></graphic></fig><fig-group id="F12068209" position="float" orientation="portrait"><caption><p>Spines on legs I–II of different males. In prolateral <bold>(a–f</bold>) view:</p></caption><fig id="F12068214" position="float" orientation="portrait"><object-id xmlns:xlink="http://www.w3.org/1999/xlink" content-type="arpha" xlink:type="simple">4BF82019-41F1-53BB-99A5-37A046B1869F</object-id><object-id xmlns:xlink="http://www.w3.org/1999/xlink" content-type="doi" xlink:type="simple">10.3897/BDJ.12.e137852.figure16a</object-id><label>Figure 16a.</label><caption><p><italic><tp:taxon-name><tp:taxon-name-part taxon-name-part-type="genus" reg="Latouchia">Latouchia</tp:taxon-name-part><tp:taxon-name-part taxon-name-part-type="species" reg="wenchuan">wenchuan</tp:taxon-name-part></tp:taxon-name></italic> sp. nov. Right leg I;</p></caption><graphic xmlns:xlink="http://www.w3.org/1999/xlink" xlink:href="bdj-13-e137852-g016_a.jpg" xlink:type="simple" position="float" orientation="portrait" id="oo_1173889.jpg"><uri content-type="original_file" xlink:type="simple">https://binary.pensoft.net/fig/1173889</uri></graphic></fig><fig id="F12068215" position="float" orientation="portrait"><object-id xmlns:xlink="http://www.w3.org/1999/xlink" content-type="arpha" xlink:type="simple">6BA5E7E9-2A18-5F18-8A1B-52693A694B47</object-id><object-id xmlns:xlink="http://www.w3.org/1999/xlink" content-type="doi" xlink:type="simple">10.3897/BDJ.12.e137852.figure16b</object-id><label>Figure 16b.</label><caption><p><italic><tp:taxon-name><tp:taxon-name-part taxon-name-part-type="genus" reg="Latouchia">Latouchia</tp:taxon-name-part><tp:taxon-name-part taxon-name-part-type="species" reg="wenchuan">wenchuan</tp:taxon-name-part></tp:taxon-name></italic> sp. nov. Left leg II;</p></caption><graphic xmlns:xlink="http://www.w3.org/1999/xlink" xlink:href="bdj-13-e137852-g016_b.jpg" xlink:type="simple" position="float" orientation="portrait" id="oo_1138015.jpg"><uri content-type="original_file" xlink:type="simple">https://binary.pensoft.net/fig/1138015</uri></graphic></fig><fig id="F12068216" position="float" orientation="portrait"><object-id xmlns:xlink="http://www.w3.org/1999/xlink" content-type="arpha" xlink:type="simple">7F1D9425-FD28-57D1-93BE-C772CC07B4A4</object-id><object-id xmlns:xlink="http://www.w3.org/1999/xlink" content-type="doi" xlink:type="simple">10.3897/BDJ.12.e137852.figure16c</object-id><label>Figure 16c.</label><caption><p><italic><tp:taxon-name><tp:taxon-name-part taxon-name-part-type="genus" reg="Latouchia">Latouchia</tp:taxon-name-part><tp:taxon-name-part taxon-name-part-type="species" reg="yaoi">yaoi</tp:taxon-name-part></tp:taxon-name></italic> sp. nov. (1) left leg I, (2) left leg II;</p></caption><graphic xmlns:xlink="http://www.w3.org/1999/xlink" xlink:href="bdj-13-e137852-g016_c.jpg" xlink:type="simple" position="float" orientation="portrait" id="oo_1173863.jpg"><uri content-type="original_file" xlink:type="simple">https://binary.pensoft.net/fig/1173863</uri></graphic></fig><fig id="F12068217" position="float" orientation="portrait"><object-id xmlns:xlink="http://www.w3.org/1999/xlink" content-type="arpha" xlink:type="simple">5F45911D-6F95-5AD6-923B-5E4933638719</object-id><object-id xmlns:xlink="http://www.w3.org/1999/xlink" content-type="doi" xlink:type="simple">10.3897/BDJ.12.e137852.figure16d</object-id><label>Figure 16d.</label><caption><p><italic><tp:taxon-name><tp:taxon-name-part taxon-name-part-type="genus" reg="Latouchia">Latouchia</tp:taxon-name-part><tp:taxon-name-part taxon-name-part-type="species" reg="jinyun">jinyun</tp:taxon-name-part></tp:taxon-name></italic> sp. nov. (1) left leg I, (2) left leg II;</p></caption><graphic xmlns:xlink="http://www.w3.org/1999/xlink" xlink:href="bdj-13-e137852-g016_d.jpg" xlink:type="simple" position="float" orientation="portrait" id="oo_1173864.jpg"><uri content-type="original_file" xlink:type="simple">https://binary.pensoft.net/fig/1173864</uri></graphic></fig><fig id="F12068218" position="float" orientation="portrait"><object-id xmlns:xlink="http://www.w3.org/1999/xlink" content-type="arpha" xlink:type="simple">BAC1199E-FA36-512D-86DB-AB61889032B4</object-id><object-id xmlns:xlink="http://www.w3.org/1999/xlink" content-type="doi" xlink:type="simple">10.3897/BDJ.12.e137852.figure16e</object-id><label>Figure 16e.</label><caption><p><italic><tp:taxon-name><tp:taxon-name-part taxon-name-part-type="genus" reg="Latouchia">Latouchia</tp:taxon-name-part><tp:taxon-name-part taxon-name-part-type="species" reg="linmufu">linmufu</tp:taxon-name-part></tp:taxon-name></italic> sp. nov. (1) left leg I, (2) left leg II;</p></caption><graphic xmlns:xlink="http://www.w3.org/1999/xlink" xlink:href="bdj-13-e137852-g016_e.jpg" xlink:type="simple" position="float" orientation="portrait" id="oo_1173865.jpg"><uri content-type="original_file" xlink:type="simple">https://binary.pensoft.net/fig/1173865</uri></graphic></fig><fig id="F12068219" position="float" orientation="portrait"><object-id xmlns:xlink="http://www.w3.org/1999/xlink" content-type="arpha" xlink:type="simple">40D20FD4-10D9-5B79-A4A5-224F1F588FDA</object-id><object-id xmlns:xlink="http://www.w3.org/1999/xlink" content-type="doi" xlink:type="simple">10.3897/BDJ.12.e137852.figure16f</object-id><label>Figure 16f.</label><caption><p><italic><tp:taxon-name><tp:taxon-name-part taxon-name-part-type="genus" reg="Latouchia">Latouchia</tp:taxon-name-part><tp:taxon-name-part taxon-name-part-type="species" reg="calcicola">calcicola</tp:taxon-name-part></tp:taxon-name></italic> sp. nov. (1) left leg I, (2) left leg II.</p></caption><graphic xmlns:xlink="http://www.w3.org/1999/xlink" xlink:href="bdj-13-e137852-g016_f.jpg" xlink:type="simple" position="float" orientation="portrait" id="oo_1173867.jpg"><uri content-type="original_file" xlink:type="simple">https://binary.pensoft.net/fig/1173867</uri></graphic></fig></fig-group><fig id="F12068219" position="float" orientation="portrait"><object-id xmlns:xlink="http://www.w3.org/1999/xlink" content-type="arpha" xlink:type="simple">40D20FD4-10D9-5B79-A4A5-224F1F588FDA</object-id><object-id xmlns:xlink="http://www.w3.org/1999/xlink" content-type="doi" xlink:type="simple">10.3897/BDJ.12.e137852.figure16f</object-id><label>Figure 16f.</label><caption><p><italic><tp:taxon-name><tp:taxon-name-part taxon-name-part-type="genus" reg="Latouchia">Latouchia</tp:taxon-name-part><tp:taxon-name-part taxon-name-part-type="species" reg="calcicola">calcicola</tp:taxon-name-part></tp:taxon-name></italic> sp. nov. (1) left leg I, (2) left leg II.</p></caption><graphic xmlns:xlink="http://www.w3.org/1999/xlink" xlink:href="bdj-13-e137852-g016_f.jpg" xlink:type="simple" position="float" orientation="portrait" id="oo_1173867.jpg"><uri content-type="original_file" xlink:type="simple">https://binary.pensoft.net/fig/1173867</uri></graphic></fig><fig id="F12068176" position="float" orientation="portrait"><object-id xmlns:xlink="http://www.w3.org/1999/xlink" content-type="arpha" xlink:type="simple">8794E8A7-AA5D-556B-AD40-164EB5ADE08A</object-id><object-id xmlns:xlink="http://www.w3.org/1999/xlink" content-type="doi" xlink:type="simple">10.3897/BDJ.12.e137852.figure3</object-id><label>Figure 3.</label><caption><p><italic><tp:taxon-name><tp:taxon-name-part taxon-name-part-type="genus" reg="Latouchia">Latouchia</tp:taxon-name-part><tp:taxon-name-part taxon-name-part-type="species" reg="calcicola">calcicola</tp:taxon-name-part></tp:taxon-name></italic> sp. nov. <bold>A–C</bold>, <bold>E–F</bold> Male; <bold>D</bold>, <bold>G</bold> Female. <bold>A, C</bold> Palpal bulb; <bold>B</bold> Distal half of embolus, with arrow indicates the small ridge near the apex of embolus; <bold>D</bold> Vulva; <bold>E</bold> Patella and tibia of left leg II, showing the spination; <bold>F</bold> Band of spinules on coxa III; <bold>G</bold> Claw of left leg I. In retrolateral (<bold>A</bold>), prolateral (<bold>E</bold>, <bold>G</bold>), dorsal <bold>(D</bold>), ventral (<bold>B, C</bold>) and ventro-posterior (<bold>F</bold>) view. Abbreviations: DH, distal haematodocha; E, embolus; K, keel; SR, sperm receptacle; ST–subtegulum; SK–stalk; T–tegulum.</p></caption><graphic xmlns:xlink="http://www.w3.org/1999/xlink" xlink:href="bdj-13-e137852-g003.jpg" position="float" id="oo_1137996.jpg" orientation="portrait" xlink:type="simple"><uri content-type="original_file" xlink:type="simple">https://binary.pensoft.net/fig/1137996</uri></graphic></fig><fig id="F12068220" position="float" orientation="portrait"><object-id xmlns:xlink="http://www.w3.org/1999/xlink" content-type="arpha" xlink:type="simple">D0EE3C1C-3DC7-5388-A3F0-0F4C8C20BB71</object-id><object-id xmlns:xlink="http://www.w3.org/1999/xlink" content-type="doi" xlink:type="simple">10.3897/BDJ.12.e137852.figure17</object-id><label>Figure 17.</label><caption><p>The type localities of <italic><tp:taxon-name><tp:taxon-name-part taxon-name-part-type="genus" reg="Latouchia">Latouchia</tp:taxon-name-part></tp:taxon-name></italic> species of China: <italic><tp:taxon-name><tp:taxon-name-part taxon-name-part-type="genus" reg="Latouchia">L.</tp:taxon-name-part><tp:taxon-name-part taxon-name-part-type="species" reg="calcicola">calcicola</tp:taxon-name-part></tp:taxon-name></italic> sp. nov. (1), <italic><tp:taxon-name><tp:taxon-name-part taxon-name-part-type="genus" reg="Latouchia">L.</tp:taxon-name-part><tp:taxon-name-part taxon-name-part-type="species" reg="jinyun">jinyun</tp:taxon-name-part></tp:taxon-name></italic> sp. nov. (2), <italic><tp:taxon-name><tp:taxon-name-part taxon-name-part-type="genus" reg="Latouchia">L.</tp:taxon-name-part><tp:taxon-name-part taxon-name-part-type="species" reg="linmufu">linmufu</tp:taxon-name-part></tp:taxon-name></italic> sp. nov. (3), <italic><tp:taxon-name><tp:taxon-name-part taxon-name-part-type="genus" reg="Latouchia">L.</tp:taxon-name-part><tp:taxon-name-part taxon-name-part-type="species" reg="wenchuan">wenchuan</tp:taxon-name-part></tp:taxon-name></italic> sp. nov. (4), <italic><tp:taxon-name><tp:taxon-name-part taxon-name-part-type="genus" reg="Latouchia">L.</tp:taxon-name-part><tp:taxon-name-part taxon-name-part-type="species" reg="yaoi">yaoi</tp:taxon-name-part></tp:taxon-name></italic> sp. nov. (5), <italic><tp:taxon-name><tp:taxon-name-part taxon-name-part-type="genus" reg="Latouchia">L.</tp:taxon-name-part><tp:taxon-name-part taxon-name-part-type="species" reg="cornuta">cornuta</tp:taxon-name-part></tp:taxon-name></italic> (6), <italic><tp:taxon-name><tp:taxon-name-part taxon-name-part-type="genus" reg="Latouchia">L.</tp:taxon-name-part><tp:taxon-name-part taxon-name-part-type="species" reg="wenruni">wenruni</tp:taxon-name-part></tp:taxon-name></italic> (7), <italic><tp:taxon-name><tp:taxon-name-part taxon-name-part-type="genus" reg="Latouchia">L.</tp:taxon-name-part><tp:taxon-name-part taxon-name-part-type="species" reg="yuanjingae">yuanjingae</tp:taxon-name-part></tp:taxon-name></italic> (8), <italic><tp:taxon-name><tp:taxon-name-part taxon-name-part-type="genus" reg="Latouchia">L.</tp:taxon-name-part><tp:taxon-name-part taxon-name-part-type="species" reg="hunanensis">hunanensis</tp:taxon-name-part></tp:taxon-name></italic> (9), <italic><tp:taxon-name><tp:taxon-name-part taxon-name-part-type="genus" reg="Latouchia">L.</tp:taxon-name-part><tp:taxon-name-part taxon-name-part-type="species" reg="rufa">rufa</tp:taxon-name-part></tp:taxon-name></italic> (10), <italic><tp:taxon-name><tp:taxon-name-part taxon-name-part-type="genus" reg="Latouchia">L.</tp:taxon-name-part><tp:taxon-name-part taxon-name-part-type="species" reg="formosensis">formosensis</tp:taxon-name-part></tp:taxon-name></italic> (11), <italic><tp:taxon-name><tp:taxon-name-part taxon-name-part-type="genus" reg="Latouchia">L.</tp:taxon-name-part><tp:taxon-name-part taxon-name-part-type="species" reg="formosensis">formosensis</tp:taxon-name-part><tp:taxon-name-part taxon-name-part-type="subspecies" reg="smithi">smithi</tp:taxon-name-part></tp:taxon-name></italic> (12), <italic><tp:taxon-name><tp:taxon-name-part taxon-name-part-type="genus" reg="Latouchia">L.</tp:taxon-name-part><tp:taxon-name-part taxon-name-part-type="species" reg="yejiei">yejiei</tp:taxon-name-part></tp:taxon-name></italic> (13), <italic><tp:taxon-name><tp:taxon-name-part taxon-name-part-type="genus" reg="Latouchia">L.</tp:taxon-name-part><tp:taxon-name-part taxon-name-part-type="species" reg="davidi">davidi</tp:taxon-name-part></tp:taxon-name></italic> (14), <italic><tp:taxon-name><tp:taxon-name-part taxon-name-part-type="genus" reg="Latouchia">L.</tp:taxon-name-part><tp:taxon-name-part taxon-name-part-type="species" reg="fossoria">fossoria</tp:taxon-name-part></tp:taxon-name></italic> (15) and <italic><tp:taxon-name><tp:taxon-name-part taxon-name-part-type="genus" reg="Latouchia">L.</tp:taxon-name-part><tp:taxon-name-part taxon-name-part-type="species" reg="pavlovi">pavlovi</tp:taxon-name-part></tp:taxon-name></italic> (16). The type locality of <italic><tp:taxon-name><tp:taxon-name-part taxon-name-part-type="genus" reg="Latouchia">L.</tp:taxon-name-part><tp:taxon-name-part taxon-name-part-type="species" reg="vinhiensis">vinhiensis</tp:taxon-name-part></tp:taxon-name></italic> is uncertain.</p></caption><graphic xmlns:xlink="http://www.w3.org/1999/xlink" xlink:href="bdj-13-e137852-g017.jpg" position="float" id="oo_1203280.jpg" orientation="portrait" xlink:type="simple"><uri content-type="original_file" xlink:type="simple">https://binary.pensoft.net/fig/1203280</uri></graphic></fig></tp:treatment-sec><ref-list><ref id="B12068150"><element-citation xmlns:xlink="http://www.w3.org/1999/xlink" publication-type="article" xlink:type="simple"><person-group person-group-type="author"><name name-style="western"><surname>Zhang</surname><given-names>Shu-Yuan</given-names></name><name name-style="western"><surname>Wang</surname><given-names>Cheng-Bin</given-names></name></person-group><year>2021</year><article-title>Two new species of the genus <italic><tp:taxon-name><tp:taxon-name-part taxon-name-part-type="genus" reg="Latouchia">Latouchia</tp:taxon-name-part></tp:taxon-name></italic> Pocock, 1901 from southeast China (<tp:taxon-name><tp:taxon-name-part taxon-name-part-type="order">Araneae</tp:taxon-name-part></tp:taxon-name>: <tp:taxon-name><tp:taxon-name-part taxon-name-part-type="suborder">Mygalomorphae</tp:taxon-name-part></tp:taxon-name>: <tp:taxon-name><tp:taxon-name-part taxon-name-part-type="family">Halonoproctidae</tp:taxon-name-part></tp:taxon-name>)</article-title><source>Biodiversity Data Journal</source><volume>9</volume><pub-id pub-id-type="doi">10.3897/bdj.9.e72456</pub-id></element-citation></ref><ref id="B12067999"><element-citation xmlns:xlink="http://www.w3.org/1999/xlink" publication-type="article" xlink:type="simple"><person-group person-group-type="author"><name name-style="western"><surname>Decae</surname><given-names>Arthur</given-names></name><name name-style="western"><surname>Mammola</surname><given-names>Stefano</given-names></name><name name-style="western"><surname>Rizzo</surname><given-names>Pierluigi</given-names></name><name name-style="western"><surname>Isaia</surname><given-names>Marco</given-names></name></person-group><year>2019</year><article-title>Systematics, ecology and distribution of the mygalomorph spider genus <italic><tp:taxon-name><tp:taxon-name-part taxon-name-part-type="genus" reg="Cteniza">Cteniza</tp:taxon-name-part></tp:taxon-name></italic> Latreille, 1829 (<tp:taxon-name><tp:taxon-name-part taxon-name-part-type="order">Araneae</tp:taxon-name-part></tp:taxon-name>, <tp:taxon-name><tp:taxon-name-part taxon-name-part-type="suborder">Mygalomorphae</tp:taxon-name-part></tp:taxon-name>, <tp:taxon-name><tp:taxon-name-part taxon-name-part-type="family">Ctenizidae</tp:taxon-name-part></tp:taxon-name>)</article-title><source>Zootaxa</source><volume>4550</volume><issue>4</issue><pub-id pub-id-type="doi">10.11646/zootaxa.4550.4.2</pub-id></element-citation></ref></ref-list></tp:taxon-treatment>
