# Supplementary material for: Description of five new species from southern China, with note on the type species of Latouchia Pocock, 1901 (Araneae, Halonoproctidae)
Source: Biodivers Data J. 2025 Jan 2;13:e137852. doi: 10.3897/BDJ.12.e137852 (PMC11718368; doi:10.3897/BDJ.12.e137852)
Supplement: XML Treatment for Latouchia fossoria [file BDJ.12.e137852-treatment3.xml]

<!DOCTYPE tp:taxon-treatment
  PUBLIC "-//TaxonX//DTD Taxonomic Treatment Publishing DTD v0 20100105//EN" "tax-treatment-NSO.dtd">
<tp:taxon-treatment xmlns:tp="http://www.plazi.org/taxpub"><tp:treatment-meta><mixed-citation publication-type="journal"><person-group><name><surname>Hao</surname><given-names>Long</given-names></name><name><surname>Yu</surname><given-names>Kun</given-names></name><name><surname>Zhang</surname><given-names>Feng</given-names></name></person-group><article-title>Description of five new species from southern China, with note on the type species of <italic><tp:taxon-name><tp:taxon-name-part taxon-name-part-type="genus" reg="Latouchia">Latouchia</tp:taxon-name-part></tp:taxon-name></italic> Pocock, 1901 (<tp:taxon-name><tp:taxon-name-part taxon-name-part-type="order">Araneae</tp:taxon-name-part></tp:taxon-name>, <tp:taxon-name><tp:taxon-name-part taxon-name-part-type="family">Halonoproctidae</tp:taxon-name-part></tp:taxon-name>)</article-title><source>Biodivers Data J</source><day>02</day><month>01</month><year>2025</year><volume>13</volume><pub-id pub-id-type="doi">10.3897/BDJ.12.e137852</pub-id></mixed-citation></tp:treatment-meta><tp:nomenclature><tp:taxon-name>
            <object-id xmlns:xlink="http://www.w3.org/1999/xlink" content-type="arpha" xlink:type="simple">A8C93DA0-469C-5AE3-9672-7D8C56FCF4E8</object-id>
            <tp:taxon-name-part taxon-name-part-type="genus">Latouchia</tp:taxon-name-part>
            <tp:taxon-name-part taxon-name-part-type="species">fossoria</tp:taxon-name-part>
          </tp:taxon-name><tp:taxon-authority>Pocock, 1901</tp:taxon-authority><tp:nomenclature-citation-list><tp:nomenclature-citation><tp:taxon-name>
                <tp:taxon-name-part taxon-name-part-type="genus" reg="Latouchia">Latouchia</tp:taxon-name-part>
                <tp:taxon-name-part taxon-name-part-type="species" reg="fossoria">fossoria</tp:taxon-name-part>
              </tp:taxon-name><comment> <xref ref-type="bibr" rid="B12068090">Pocock 1901</xref>: 211, pl. 21, fig. 2; <xref ref-type="bibr" rid="B12068117">Song et al. 1999</xref>: 36 figs. 17 A-B (mislabelled, contra 16Q–R mismatched); <xref ref-type="bibr" rid="B12068008">Decae and Caranhac 2020</xref>: 566, figs. 3, 17–26.</comment></tp:nomenclature-citation></tp:nomenclature-citation-list></tp:nomenclature><tp:treatment-sec sec-type="materials"><title>Materials</title><list list-type="alpha-lower" list-content="occurrences"><list-item><p><bold>Type status:</bold> <named-content xmlns:xlink="http://www.w3.org/1999/xlink" content-type="dwc:typeStatus" xlink:type="simple">Holotype</named-content>. <bold>Occurrence:</bold> recordedBy: <named-content xmlns:xlink="http://www.w3.org/1999/xlink" content-type="dwc:recordedBy" xlink:type="simple">John David Digues (de) La Touche; Charles Boughey Rickett</named-content>; sex: <named-content xmlns:xlink="http://www.w3.org/1999/xlink" content-type="dwc:sex" xlink:type="simple">female</named-content>; occurrenceID: <named-content xmlns:xlink="http://www.w3.org/1999/xlink" content-type="dwc:occurrenceID" xlink:type="simple">543E007F-431B-5F5B-A738-4433C800255B</named-content>; <bold>Location:</bold> country: <named-content xmlns:xlink="http://www.w3.org/1999/xlink" content-type="dwc:country" xlink:type="simple">China</named-content>; stateProvince: <named-content xmlns:xlink="http://www.w3.org/1999/xlink" content-type="dwc:stateProvince" xlink:type="simple">Fujian</named-content>; county: <named-content xmlns:xlink="http://www.w3.org/1999/xlink" content-type="dwc:county" xlink:type="simple">Nanping</named-content>; locality: <named-content xmlns:xlink="http://www.w3.org/1999/xlink" content-type="dwc:locality" xlink:type="simple">Wuyishan Guadun Village</named-content>; <bold>Record Level:</bold> institutionCode: <named-content xmlns:xlink="http://www.w3.org/1999/xlink" content-type="dwc:institutionCode" xlink:type="simple">British Museum of Natural History (BMNH)</named-content></p></list-item></list></tp:treatment-sec><tp:treatment-sec sec-type="Distribution"><title>Distribution</title><p>Known only from the type locality of Fujian, China (Fig. <xref ref-type="fig" rid="F12068220">17</xref>).</p></tp:treatment-sec><tp:treatment-sec sec-type="Notes"><title>Notes</title><p>The <italic><tp:taxon-name><tp:taxon-name-part taxon-name-part-type="genus" reg="Latouchia">L.</tp:taxon-name-part><tp:taxon-name-part taxon-name-part-type="species" reg="fossoria">fossoria</tp:taxon-name-part></tp:taxon-name></italic> Pocock, 1901 was originally described, based on a female specimen collected from Kuatun (117.64°E, 27.73°N) in Fujian Province, China. The original illustrations of this species consisted solely of the female's ocular area and sternum (<xref ref-type="bibr" rid="B12068090">Pocock (1901)</xref>: pl. 21, figs. 2 and 2a). Song, Zhu &amp; Chen (1999: figs. 16Q–R) provided illustrations of the alleged palp of this species, which has been cited as the male description by the World Spider Catalog (<xref ref-type="bibr" rid="B12068134">World Spider Catalog 2024</xref>). However, the illustrations of the alleged male <italic><tp:taxon-name><tp:taxon-name-part taxon-name-part-type="genus" reg="Latouchia">L.</tp:taxon-name-part><tp:taxon-name-part taxon-name-part-type="species" reg="fossoria">fossoria</tp:taxon-name-part></tp:taxon-name></italic> by Song, Zhu &amp; Chen closely match those of the palp of <italic><tp:taxon-name><tp:taxon-name-part taxon-name-part-type="genus" reg="Latouchia">L.</tp:taxon-name-part><tp:taxon-name-part taxon-name-part-type="species" reg="swinhoei">swinhoei</tp:taxon-name-part></tp:taxon-name></italic> illustrated by Pocock (see <xref ref-type="bibr" rid="B12068090">Pocock (1901)</xref>: figs. 3 and 3a), suggesting that the former may be a copy of the latter (Fig. <xref ref-type="fig" rid="F12068178">4</xref>). Given the Song, Zhu &amp; Chen cite the right figure numbers from Pocock and as they are not misunderstanding the numbers, we suspect that they have simply reversed the images on the plates, contrary to the intention of the text - the ones said to be (or alleged to be) <italic><tp:taxon-name><tp:taxon-name-part taxon-name-part-type="genus" reg="Latouchia">L.</tp:taxon-name-part><tp:taxon-name-part taxon-name-part-type="species" reg="swinhoei">swinhoei</tp:taxon-name-part></tp:taxon-name></italic> Pocock, 1901 (figs. 17A-B) are actually the 'missing' images for the female holotype of <italic><tp:taxon-name><tp:taxon-name-part taxon-name-part-type="genus" reg="Latouchia">L.</tp:taxon-name-part><tp:taxon-name-part taxon-name-part-type="species" reg="fossoria">fossoria</tp:taxon-name-part></tp:taxon-name></italic>. We believe it is important to highlight this issue, especially considering the significance of <italic><tp:taxon-name><tp:taxon-name-part taxon-name-part-type="genus" reg="Latouchia">L.</tp:taxon-name-part><tp:taxon-name-part taxon-name-part-type="species" reg="fossoria">fossoria</tp:taxon-name-part></tp:taxon-name></italic> as the type species for <italic><tp:taxon-name><tp:taxon-name-part taxon-name-part-type="genus" reg="Latouchia">Latouchia</tp:taxon-name-part></tp:taxon-name></italic> (<xref ref-type="bibr" rid="B12068008">Decae and Caranhac 2020</xref>). Therefore, the male of <italic><tp:taxon-name><tp:taxon-name-part taxon-name-part-type="genus" reg="Latouchia">Latouchia</tp:taxon-name-part><tp:taxon-name-part taxon-name-part-type="species" reg="fossoria">fossoria</tp:taxon-name-part></tp:taxon-name></italic> should currently be considered unknown, requiring further investigation and supplementary descriptions in the future.</p></tp:treatment-sec><tp:treatment-sec><!--Section generated to contain objects referenced in tp:taxon-treatment.--><fig id="F12068220" position="float" orientation="portrait"><object-id xmlns:xlink="http://www.w3.org/1999/xlink" content-type="arpha" xlink:type="simple">D0EE3C1C-3DC7-5388-A3F0-0F4C8C20BB71</object-id><object-id xmlns:xlink="http://www.w3.org/1999/xlink" content-type="doi" xlink:type="simple">10.3897/BDJ.12.e137852.figure17</object-id><label>Figure 17.</label><caption><p>The type localities of <italic><tp:taxon-name><tp:taxon-name-part taxon-name-part-type="genus" reg="Latouchia">Latouchia</tp:taxon-name-part></tp:taxon-name></italic> species of China: <italic><tp:taxon-name><tp:taxon-name-part taxon-name-part-type="genus" reg="Latouchia">L.</tp:taxon-name-part><tp:taxon-name-part taxon-name-part-type="species" reg="calcicola">calcicola</tp:taxon-name-part></tp:taxon-name></italic> sp. nov. (1), <italic><tp:taxon-name><tp:taxon-name-part taxon-name-part-type="genus" reg="Latouchia">L.</tp:taxon-name-part><tp:taxon-name-part taxon-name-part-type="species" reg="jinyun">jinyun</tp:taxon-name-part></tp:taxon-name></italic> sp. nov. (2), <italic><tp:taxon-name><tp:taxon-name-part taxon-name-part-type="genus" reg="Latouchia">L.</tp:taxon-name-part><tp:taxon-name-part taxon-name-part-type="species" reg="linmufu">linmufu</tp:taxon-name-part></tp:taxon-name></italic> sp. nov. (3), <italic><tp:taxon-name><tp:taxon-name-part taxon-name-part-type="genus" reg="Latouchia">L.</tp:taxon-name-part><tp:taxon-name-part taxon-name-part-type="species" reg="wenchuan">wenchuan</tp:taxon-name-part></tp:taxon-name></italic> sp. nov. (4), <italic><tp:taxon-name><tp:taxon-name-part taxon-name-part-type="genus" reg="Latouchia">L.</tp:taxon-name-part><tp:taxon-name-part taxon-name-part-type="species" reg="yaoi">yaoi</tp:taxon-name-part></tp:taxon-name></italic> sp. nov. (5), <italic><tp:taxon-name><tp:taxon-name-part taxon-name-part-type="genus" reg="Latouchia">L.</tp:taxon-name-part><tp:taxon-name-part taxon-name-part-type="species" reg="cornuta">cornuta</tp:taxon-name-part></tp:taxon-name></italic> (6), <italic><tp:taxon-name><tp:taxon-name-part taxon-name-part-type="genus" reg="Latouchia">L.</tp:taxon-name-part><tp:taxon-name-part taxon-name-part-type="species" reg="wenruni">wenruni</tp:taxon-name-part></tp:taxon-name></italic> (7), <italic><tp:taxon-name><tp:taxon-name-part taxon-name-part-type="genus" reg="Latouchia">L.</tp:taxon-name-part><tp:taxon-name-part taxon-name-part-type="species" reg="yuanjingae">yuanjingae</tp:taxon-name-part></tp:taxon-name></italic> (8), <italic><tp:taxon-name><tp:taxon-name-part taxon-name-part-type="genus" reg="Latouchia">L.</tp:taxon-name-part><tp:taxon-name-part taxon-name-part-type="species" reg="hunanensis">hunanensis</tp:taxon-name-part></tp:taxon-name></italic> (9), <italic><tp:taxon-name><tp:taxon-name-part taxon-name-part-type="genus" reg="Latouchia">L.</tp:taxon-name-part><tp:taxon-name-part taxon-name-part-type="species" reg="rufa">rufa</tp:taxon-name-part></tp:taxon-name></italic> (10), <italic><tp:taxon-name><tp:taxon-name-part taxon-name-part-type="genus" reg="Latouchia">L.</tp:taxon-name-part><tp:taxon-name-part taxon-name-part-type="species" reg="formosensis">formosensis</tp:taxon-name-part></tp:taxon-name></italic> (11), <italic><tp:taxon-name><tp:taxon-name-part taxon-name-part-type="genus" reg="Latouchia">L.</tp:taxon-name-part><tp:taxon-name-part taxon-name-part-type="species" reg="formosensis">formosensis</tp:taxon-name-part><tp:taxon-name-part taxon-name-part-type="subspecies" reg="smithi">smithi</tp:taxon-name-part></tp:taxon-name></italic> (12), <italic><tp:taxon-name><tp:taxon-name-part taxon-name-part-type="genus" reg="Latouchia">L.</tp:taxon-name-part><tp:taxon-name-part taxon-name-part-type="species" reg="yejiei">yejiei</tp:taxon-name-part></tp:taxon-name></italic> (13), <italic><tp:taxon-name><tp:taxon-name-part taxon-name-part-type="genus" reg="Latouchia">L.</tp:taxon-name-part><tp:taxon-name-part taxon-name-part-type="species" reg="davidi">davidi</tp:taxon-name-part></tp:taxon-name></italic> (14), <italic><tp:taxon-name><tp:taxon-name-part taxon-name-part-type="genus" reg="Latouchia">L.</tp:taxon-name-part><tp:taxon-name-part taxon-name-part-type="species" reg="fossoria">fossoria</tp:taxon-name-part></tp:taxon-name></italic> (15) and <italic><tp:taxon-name><tp:taxon-name-part taxon-name-part-type="genus" reg="Latouchia">L.</tp:taxon-name-part><tp:taxon-name-part taxon-name-part-type="species" reg="pavlovi">pavlovi</tp:taxon-name-part></tp:taxon-name></italic> (16). The type locality of <italic><tp:taxon-name><tp:taxon-name-part taxon-name-part-type="genus" reg="Latouchia">L.</tp:taxon-name-part><tp:taxon-name-part taxon-name-part-type="species" reg="vinhiensis">vinhiensis</tp:taxon-name-part></tp:taxon-name></italic> is uncertain.</p></caption><graphic xmlns:xlink="http://www.w3.org/1999/xlink" xlink:href="bdj-13-e137852-g017.jpg" position="float" id="oo_1203280.jpg" orientation="portrait" xlink:type="simple"><uri content-type="original_file" xlink:type="simple">https://binary.pensoft.net/fig/1203280</uri></graphic></fig><fig-group id="F12068178" position="float" orientation="portrait"><caption><p>Male palps (<bold>A, C</bold>) and palpal bulbs (<bold>B, D</bold>), comparison of the previous illustrations.</p></caption><fig id="F12068183" position="float" orientation="portrait"><object-id xmlns:xlink="http://www.w3.org/1999/xlink" content-type="arpha" xlink:type="simple">F0B5D3B5-58D0-51A0-AFD6-A884F8EE0BDB</object-id><object-id xmlns:xlink="http://www.w3.org/1999/xlink" content-type="doi" xlink:type="simple">10.3897/BDJ.12.e137852.figure4a</object-id><label>Figure 4a.</label><caption><p>Original illustrations of <italic><tp:taxon-name><tp:taxon-name-part taxon-name-part-type="genus" reg="Latouchia">L.</tp:taxon-name-part><tp:taxon-name-part taxon-name-part-type="species" reg="swinhoei">swinhoei</tp:taxon-name-part></tp:taxon-name></italic> , modified from <xref ref-type="bibr" rid="B12068090">Pocock 1901</xref>, Figs. 3 and 3a.</p></caption><graphic xmlns:xlink="http://www.w3.org/1999/xlink" xlink:href="bdj-13-e137852-g004_a.jpg" xlink:type="simple" position="float" orientation="portrait" id="oo_1137997.jpg"><uri content-type="original_file" xlink:type="simple">https://binary.pensoft.net/fig/1137997</uri></graphic></fig><fig id="F12068184" position="float" orientation="portrait"><object-id xmlns:xlink="http://www.w3.org/1999/xlink" content-type="arpha" xlink:type="simple">DAB81492-513E-5716-864F-4DD37BA69166</object-id><object-id xmlns:xlink="http://www.w3.org/1999/xlink" content-type="doi" xlink:type="simple">10.3897/BDJ.12.e137852.figure4b</object-id><label>Figure 4b.</label><caption><p>Later illustrations of alleged male "<italic><tp:taxon-name><tp:taxon-name-part taxon-name-part-type="genus" reg="Latouchia">L.</tp:taxon-name-part><tp:taxon-name-part taxon-name-part-type="species" reg="fossoria">fossoria</tp:taxon-name-part></tp:taxon-name></italic> Pocock 1901", modified from <xref ref-type="bibr" rid="B12068117">Song et al. (1999)</xref>, Figs. 16Q–R.</p></caption><graphic xmlns:xlink="http://www.w3.org/1999/xlink" xlink:href="bdj-13-e137852-g004_b.jpg" xlink:type="simple" position="float" orientation="portrait" id="oo_1137998.jpg"><uri content-type="original_file" xlink:type="simple">https://binary.pensoft.net/fig/1137998</uri></graphic></fig></fig-group></tp:treatment-sec><ref-list><ref id="B12068090"><element-citation xmlns:xlink="http://www.w3.org/1999/xlink" publication-type="article" xlink:type="simple"><person-group person-group-type="author"><name name-style="western"><surname>Pocock</surname><given-names>R. I.</given-names></name></person-group><year>1901</year><article-title>On some new trap‐door spiders from China</article-title><source>Proceedings of the Zoological Society of London</source><volume>70</volume><issue>2</issue><fpage>207</fpage><lpage>215</lpage><pub-id pub-id-type="doi">10.1111/j.1469-7998.1901.tb08540.x</pub-id></element-citation></ref><ref id="B12068117"><element-citation xmlns:xlink="http://www.w3.org/1999/xlink" publication-type="book" xlink:type="simple"><person-group person-group-type="author"><name name-style="western"><surname>Song</surname><given-names>D X</given-names></name><name name-style="western"><surname>Zhu</surname><given-names>M S</given-names></name><name name-style="western"><surname>Chen</surname><given-names>J</given-names></name></person-group><year>1999</year><source>The spiders of China</source><publisher-name>Hebei Science and Technology Publishing House</publisher-name><publisher-loc>Shijiazhuang</publisher-loc><size units="page">640</size></element-citation></ref><ref id="B12068008"><element-citation xmlns:xlink="http://www.w3.org/1999/xlink" publication-type="article" xlink:type="simple"><person-group person-group-type="author"><name name-style="western"><surname>Decae</surname><given-names>Arthur</given-names></name><name name-style="western"><surname>Caranhac</surname><given-names>Gilbert</given-names></name></person-group><year>2020</year><article-title>The genus <italic><tp:taxon-name><tp:taxon-name-part taxon-name-part-type="genus" reg="Latouchia">Latouchia</tp:taxon-name-part></tp:taxon-name></italic> Pocock, 1901: a taxonomic update (<tp:taxon-name><tp:taxon-name-part taxon-name-part-type="order">Araneae</tp:taxon-name-part></tp:taxon-name>: <tp:taxon-name><tp:taxon-name-part taxon-name-part-type="suborder">Mygalomorphae</tp:taxon-name-part></tp:taxon-name>: <tp:taxon-name><tp:taxon-name-part taxon-name-part-type="subfamily">Ummidiinae</tp:taxon-name-part></tp:taxon-name>)</article-title><source>Arachnology</source><volume>18</volume><issue>6</issue><pub-id pub-id-type="doi">10.13156/arac.2020.18.6.563</pub-id></element-citation></ref><ref id="B12068134"><element-citation xmlns:xlink="http://www.w3.org/1999/xlink" publication-type="website" xlink:type="simple"><person-group person-group-type="author"><name name-style="western"><surname>Catalog</surname><given-names>World Spider</given-names></name></person-group><article-title>World Spider Catalog. Version 25.5. Natural History Museum Bern, Bern</article-title><uri xlink:type="simple">http:// wsc.nmbe.ch</uri><date-in-citation content-type="access-date">2024-09-03T00:06:21+00:00</date-in-citation></element-citation></ref></ref-list></tp:taxon-treatment>
