# Supplementary material for: Description of five new species from southern China, with note on the type species of Latouchia Pocock, 1901 (Araneae, Halonoproctidae)
Source: Biodivers Data J. 2025 Jan 2;13:e137852. doi: 10.3897/BDJ.12.e137852 (PMC11718368; doi:10.3897/BDJ.12.e137852)
Supplement: XML Treatment for Latouchia jinyun [file BDJ.12.e137852-treatment4.xml]

<!DOCTYPE tp:taxon-treatment
  PUBLIC "-//TaxonX//DTD Taxonomic Treatment Publishing DTD v0 20100105//EN" "tax-treatment-NSO.dtd">
<tp:taxon-treatment xmlns:tp="http://www.plazi.org/taxpub"><tp:treatment-meta><mixed-citation publication-type="journal"><person-group><name><surname>Hao</surname><given-names>Long</given-names></name><name><surname>Yu</surname><given-names>Kun</given-names></name><name><surname>Zhang</surname><given-names>Feng</given-names></name></person-group><article-title>Description of five new species from southern China, with note on the type species of <italic><tp:taxon-name><tp:taxon-name-part taxon-name-part-type="genus" reg="Latouchia">Latouchia</tp:taxon-name-part></tp:taxon-name></italic> Pocock, 1901 (<tp:taxon-name><tp:taxon-name-part taxon-name-part-type="order">Araneae</tp:taxon-name-part></tp:taxon-name>, <tp:taxon-name><tp:taxon-name-part taxon-name-part-type="family">Halonoproctidae</tp:taxon-name-part></tp:taxon-name>)</article-title><source>Biodivers Data J</source><day>02</day><month>01</month><year>2025</year><volume>13</volume><pub-id pub-id-type="doi">10.3897/BDJ.12.e137852</pub-id></mixed-citation></tp:treatment-meta><tp:nomenclature><tp:taxon-name>
            <object-id xmlns:xlink="http://www.w3.org/1999/xlink" content-type="arpha" xlink:type="simple">EA1D80E7-3DE8-5B31-B8E9-7A0C701743E9</object-id>
            <tp:taxon-name-part taxon-name-part-type="genus">Latouchia</tp:taxon-name-part>
            <tp:taxon-name-part taxon-name-part-type="species">jinyun</tp:taxon-name-part>
            <object-id xmlns:xlink="http://www.w3.org/1999/xlink" content-type="zoobank" xlink:type="simple" object-id-type="ZooBank">1A5BE02D-B7D4-4F99-8A8E-F126C69B0D37</object-id>
          </tp:taxon-name><tp:taxon-authority>Hao, Yu &amp; Zhang</tp:taxon-authority><tp:taxon-status xmlns:xlink="http://www.w3.org/1999/xlink" xlink:type="simple">sp. nov.</tp:taxon-status></tp:nomenclature><tp:treatment-sec sec-type="materials"><title>Materials</title><list list-type="alpha-lower" list-content="occurrences"><list-item><p><bold>Type status:</bold> <named-content xmlns:xlink="http://www.w3.org/1999/xlink" content-type="dwc:typeStatus" xlink:type="simple">Holotype</named-content>. <bold>Occurrence:</bold> recordedBy: <named-content xmlns:xlink="http://www.w3.org/1999/xlink" content-type="dwc:recordedBy" xlink:type="simple">K. Yu &amp; Y. Lin</named-content>; sex: <named-content xmlns:xlink="http://www.w3.org/1999/xlink" content-type="dwc:sex" xlink:type="simple">male</named-content>; occurrenceID: <named-content xmlns:xlink="http://www.w3.org/1999/xlink" content-type="dwc:occurrenceID" xlink:type="simple">60E01C35-E504-57A5-8908-8818E31D1003</named-content>; <bold>Taxon:</bold> scientificName: <named-content xmlns:xlink="http://www.w3.org/1999/xlink" content-type="dwc:scientificName" xlink:type="simple"><italic><tp:taxon-name><tp:taxon-name-part taxon-name-part-type="genus" reg="Latouchia">Latouchia</tp:taxon-name-part><tp:taxon-name-part taxon-name-part-type="species" reg="jinyun">jinyun</tp:taxon-name-part></tp:taxon-name></italic> sp. nov.</named-content>; <bold>Location:</bold> country: <named-content xmlns:xlink="http://www.w3.org/1999/xlink" content-type="dwc:country" xlink:type="simple">China</named-content>; stateProvince: <named-content xmlns:xlink="http://www.w3.org/1999/xlink" content-type="dwc:stateProvince" xlink:type="simple">Chongqing</named-content>; county: <named-content xmlns:xlink="http://www.w3.org/1999/xlink" content-type="dwc:county" xlink:type="simple">Beibei</named-content>; locality: <named-content xmlns:xlink="http://www.w3.org/1999/xlink" content-type="dwc:locality" xlink:type="simple">Jinyun Mountain National Nature Reserve</named-content>; verbatimElevation: <named-content xmlns:xlink="http://www.w3.org/1999/xlink" content-type="dwc:verbatimElevation" xlink:type="simple">251 m</named-content>; verbatimCoordinates: <named-content xmlns:xlink="http://www.w3.org/1999/xlink" content-type="dwc:verbatimCoordinates" xlink:type="simple">29.8271°N, 106.4307°E</named-content>; <bold>Identification:</bold> identifiedBy: <named-content xmlns:xlink="http://www.w3.org/1999/xlink" content-type="dwc:identifiedBy" xlink:type="simple">L. Hao</named-content>; <bold>Event:</bold> eventDate: <named-content xmlns:xlink="http://www.w3.org/1999/xlink" content-type="dwc:eventDate" xlink:type="simple">11 January 2016</named-content>; <bold>Record Level:</bold> institutionCode: <named-content xmlns:xlink="http://www.w3.org/1999/xlink" content-type="dwc:institutionCode" xlink:type="simple">MHBU-ARA-10000049; KYUARA#1979</named-content></p></list-item><list-item><p><bold>Type status:</bold> <named-content xmlns:xlink="http://www.w3.org/1999/xlink" content-type="dwc:typeStatus" xlink:type="simple">Paratype</named-content>. <bold>Occurrence:</bold> recordedBy: <named-content xmlns:xlink="http://www.w3.org/1999/xlink" content-type="dwc:recordedBy" xlink:type="simple">K. Yu &amp; Y. Lin</named-content>; sex: <named-content xmlns:xlink="http://www.w3.org/1999/xlink" content-type="dwc:sex" xlink:type="simple">female</named-content>; occurrenceID: <named-content xmlns:xlink="http://www.w3.org/1999/xlink" content-type="dwc:occurrenceID" xlink:type="simple">979CB733-578E-51DA-88C0-8F1E29C24FE1</named-content>; <bold>Taxon:</bold> scientificName: <named-content xmlns:xlink="http://www.w3.org/1999/xlink" content-type="dwc:scientificName" xlink:type="simple"><italic><tp:taxon-name><tp:taxon-name-part taxon-name-part-type="genus" reg="Latouchia">Latouchia</tp:taxon-name-part><tp:taxon-name-part taxon-name-part-type="species" reg="jinyun">jinyun</tp:taxon-name-part></tp:taxon-name></italic> sp. nov.</named-content>; <bold>Location:</bold> country: <named-content xmlns:xlink="http://www.w3.org/1999/xlink" content-type="dwc:country" xlink:type="simple">China</named-content>; stateProvince: <named-content xmlns:xlink="http://www.w3.org/1999/xlink" content-type="dwc:stateProvince" xlink:type="simple">Chongqing</named-content>; county: <named-content xmlns:xlink="http://www.w3.org/1999/xlink" content-type="dwc:county" xlink:type="simple">Beibei</named-content>; locality: <named-content xmlns:xlink="http://www.w3.org/1999/xlink" content-type="dwc:locality" xlink:type="simple">Jinyun Mountain National Nature Reserve</named-content>; verbatimElevation: <named-content xmlns:xlink="http://www.w3.org/1999/xlink" content-type="dwc:verbatimElevation" xlink:type="simple">251 m</named-content>; verbatimCoordinates: <named-content xmlns:xlink="http://www.w3.org/1999/xlink" content-type="dwc:verbatimCoordinates" xlink:type="simple">29.8271°N, 106.4307°E</named-content>; <bold>Identification:</bold> identifiedBy: <named-content xmlns:xlink="http://www.w3.org/1999/xlink" content-type="dwc:identifiedBy" xlink:type="simple">L. Hao</named-content>; <bold>Event:</bold> eventDate: <named-content xmlns:xlink="http://www.w3.org/1999/xlink" content-type="dwc:eventDate" xlink:type="simple">11 January 2016</named-content>; <bold>Record Level:</bold> institutionCode: <named-content xmlns:xlink="http://www.w3.org/1999/xlink" content-type="dwc:institutionCode" xlink:type="simple">MHBU-ARA-10000051; KYUARA#2173</named-content></p></list-item><list-item><p><bold>Type status:</bold> <named-content xmlns:xlink="http://www.w3.org/1999/xlink" content-type="dwc:typeStatus" xlink:type="simple">Paratype</named-content>. <bold>Occurrence:</bold> recordedBy: <named-content xmlns:xlink="http://www.w3.org/1999/xlink" content-type="dwc:recordedBy" xlink:type="simple">Z. Li &amp; Z. Yang</named-content>; sex: <named-content xmlns:xlink="http://www.w3.org/1999/xlink" content-type="dwc:sex" xlink:type="simple">female</named-content>; occurrenceID: <named-content xmlns:xlink="http://www.w3.org/1999/xlink" content-type="dwc:occurrenceID" xlink:type="simple">4B02C25E-B0AA-519C-893F-81494D739F16</named-content>; <bold>Taxon:</bold> scientificName: <named-content xmlns:xlink="http://www.w3.org/1999/xlink" content-type="dwc:scientificName" xlink:type="simple"><italic><tp:taxon-name><tp:taxon-name-part taxon-name-part-type="genus" reg="Latouchia">Latouchia</tp:taxon-name-part><tp:taxon-name-part taxon-name-part-type="species" reg="jinyun">jinyun</tp:taxon-name-part></tp:taxon-name></italic> sp. nov.</named-content>; <bold>Location:</bold> country: <named-content xmlns:xlink="http://www.w3.org/1999/xlink" content-type="dwc:country" xlink:type="simple">China</named-content>; stateProvince: <named-content xmlns:xlink="http://www.w3.org/1999/xlink" content-type="dwc:stateProvince" xlink:type="simple">Chongqing</named-content>; county: <named-content xmlns:xlink="http://www.w3.org/1999/xlink" content-type="dwc:county" xlink:type="simple">Beibei</named-content>; locality: <named-content xmlns:xlink="http://www.w3.org/1999/xlink" content-type="dwc:locality" xlink:type="simple">Jinyun Mountain National Nature Reserve</named-content>; verbatimElevation: <named-content xmlns:xlink="http://www.w3.org/1999/xlink" content-type="dwc:verbatimElevation" xlink:type="simple">376 m</named-content>; verbatimCoordinates: <named-content xmlns:xlink="http://www.w3.org/1999/xlink" content-type="dwc:verbatimCoordinates" xlink:type="simple">29.8382°N, 106.4014°E</named-content>; <bold>Identification:</bold> identifiedBy: <named-content xmlns:xlink="http://www.w3.org/1999/xlink" content-type="dwc:identifiedBy" xlink:type="simple">L. Hao</named-content>; <bold>Event:</bold> eventDate: <named-content xmlns:xlink="http://www.w3.org/1999/xlink" content-type="dwc:eventDate" xlink:type="simple">12 May 2023</named-content>; <bold>Record Level:</bold> institutionCode: <named-content xmlns:xlink="http://www.w3.org/1999/xlink" content-type="dwc:institutionCode" xlink:type="simple">MHBU-ARA-10000050; KYUARA#1980</named-content></p></list-item></list></tp:treatment-sec><tp:treatment-sec sec-type="Description"><title>Description</title><p><bold>Male</bold> (Holotype, MHBU-ARA-10000049). Colouration in ethanol (Fig. <xref ref-type="fig" rid="F12068185">5</xref>A). Carapace and chelicerae dark yellow, with eye mound, fovea and outer edge of carapace darker. Legs similar in colour to carapace, with femora gradually transitioning to slightly deeper hue from proximal to distal, darker than rest of legs. Opisthosoma: Dorsal side brownish-grey, with horizontal dark pattern; ventral side yellowish; booklung covers yellower than rest of ventral areas (Fig. <xref ref-type="fig" rid="F12068185">5</xref>C). Colour difference between sigilla and rest of sternum unconspicuous.</p><p>Total length 11.15. Carapace 5.06 long, 4.78 wide; opisthosoma 6.07 long, 3.98 wide. Eye group 0.61 long, 0.44 wide anteriorly, 0.67 wide posteriorly; MOA 0.42 long, front width 0.25, back width 0.41. Eye diameters and interdistance: AME 0.12, ALE 0.30, PME 0.13, PLE 0.25, AME–AME 0.12, AME–ALE 0.14, ALE–PLE 0.15, PME–PME 0.29, PME–PLE 0.03. Palpal coxa 1.72 long, 0.91 wide, without spinule on prolateral-proximal corner. Sternum 3.03 long, 2.75 wide. Labium 0.56 long, 0.99 wide, without cuspule or spinule. Chelicerae without stridulatory ridges; rastellum of left and right chelicerae carries 10 and nine stout spines, respectively; chelicerae groove with 5/4 and 3/3 teeth of different sizes on promargin and retromargin, respectively.</p><p>Leg formula 4123; measurements: I 12.71 (2.46, 2.11, 3.30, 3.02, 1.82), II 11.36 (2.45, 1.94, 2.61, 2.80, 1.56), III 11.22 (3.34, 1.37, 1.69, 2.68, 2.14), IV 14.74 (4.18, 2.03, 3.46, 3.26, 1.81). Spines on femora to metatarsi of legs I–II straight, sword-like (typical); strong spines on the prolateral patellae of leg II, none on leg I, both ventrally with few typical; spines on prolateral tibiae of legs I–II often short, straight, mostly with hooked tip, much more numerous and stouter on leg II than leg I, ventrally more elongate on both legs, either straight or slightly curved (Fig. <xref ref-type="fig" rid="F12068187">6</xref>D and Fig. <xref ref-type="fig" rid="F12068209">16</xref><xref ref-type="fig" rid="F12068217">d</xref>). Tarsi I–IV spineless. Spination of leg I, patellae, Drv (2)/(1), Dpd (0)/(1); Dpv (1)/(2); tibiae, Dp (1-2)/(1-1-1-2), pv (2-1-2-2)/(1-1-1-1-3-1), rv (1-1-1-1-2)/(1-1-1-2-1); metatarsi, Dpv (1-1)/(1-1), rl (1-1-1)/(1-1-1-1). Spination of leg II, patellae, Dpd (2)/(1), Dpv (1)/(1); tibiae, pl (1-3-1-2-2-2-1-1-1-1)/(1-2-2-3-3-2-2), pv (1-1-1-1-1-3)/(1-1-1-1-1-3), rv (1-1-1-1)/(1-1-1); metatarsi, Mp (1-2)/(1), Dpv (1)/(1), rv (2-1-1-1)/(1-1-1-1). Tibia III unmodified, without demi-saddle shape. Trichobothria of legs present on proximal one-third part of tibiae I–III, proximal one–fourth part of tibia IV, distal half of metatarsi I–III, distal two-thirds part of metatarsus IV and dorsal side of all tarsi; trichobothria on tibiae I–IV and metatarsi I–IV unmodified; trichobothria on tarsi divided into unmodified and clavate forms, with former irregularly distributed across almost entire dorsal surface and latter only present in proximal half. Count of trichobothria on legs: I, tibia 4/5pd and 4/5rd, metatarsus 7/7, tarsus 14/19 unmodified and 5/5 clavate; II, tibia 5/5pd and 6/5rd, metatarsus 8/7, tarsus 16/11 unmodified and 3/3 clavate; III, tibia 5/5pd and 5/4rd, metatarsus 6/7, tarsus 15/14 unmodified and 3/5 clavate; IV, tibia 5/5pd and 6/6rd, metatarsus 7/6, tarsus 10/8 unmodified and 2/1 clavate. Tarsal claws: paired claws with five teeth in different sizes on tarsi I–IV (Fig. <xref ref-type="fig" rid="F12068187">6</xref>F); unpaired claw of tarsus I split into two branches; tarsi II–IV unpaired claw bare, without denticle.</p><p>Palp 6.48 long (2.41, 1.20, 1.97, 0.90). Trichobothria on palpal tibia unmodified, present on proximal one-third part, on cymbium divided into unmodified and clavate forms, with latter occupying majority of trichobothrial area, while former sparsely distributed at distal end of trichobothrial area; count of trichobothria: tibia 3/3pd, 3/3rd, cymbium 5/4 unmodified and 4/6 clavate. Tibia tubby, slightly diminution from proximal to distal, with one lyriform organ on ventro-prolateral side of sub-distal part; tibia lacks spine or spinule (Fig. <xref ref-type="fig" rid="F12068185">5</xref>E–F). Palpal organ: tegulum oval (Fig. <xref ref-type="fig" rid="F12068185">5</xref>G); embolus long, approximately 1.5 times the width of tegulum, the distal one-third portion of the embolus is obviously bent, forming the embolus into a hook-shaped structure, with one transparent elevated embolic keel extending from distal one-fourth of embolus to apex; apex of embolus with retrolateral superior keel and prolateral superior keel (Fig. <xref ref-type="fig" rid="F12068185">5</xref>H and Fig. <xref ref-type="fig" rid="F12068187">6</xref>B).</p><p><bold>Female</bold> (Paratype, MHBU-ARA-10000050). Colouration in ethanol (Fig. <xref ref-type="fig" rid="F12068185">5</xref>B). Carapace darker than male, eye mound and fovea dark; area between eye mound and fovea with two slightly lighter longitudinal colour patches; chelicerae similar in colour to carapace. Colour between palp and each leg without significant difference, overall similar in colour to carapace. Opisthosoma: dorsal side as in male; ventral side brighter than dorsal side (Fig. <xref ref-type="fig" rid="F12068185">5</xref>D); sigilla slightly darker than rest of sternum; chelicerae ventrally more reddish than male.</p><p>Total length 12.97. Carapace 5.53 long, 4.43 wide; opisthosoma 7.43 long, 4.81 wide. Eye group 0.54 long, 0.46 wide anteriorly, 0.60 wide posteriorly; MOA 0.51 long, front width 0.25, back width 0.41. Eye diameters and interdistance: AME 0.15, ALE 0.29, PME 0.15, PLE 0.25, AME–AME 0.12, AME–ALE 0.05, ALE–PLE 0.10, PME– PME 0.29, PME–PLE 0.03, MOA 0.43 long, front width 0.21, back width 0.41. Palpal coxa 1.93 long, 1.23 wide, bearing 44/39 cuspules on prolateral-proximal corner. Sternum 3.09 long, 2.83 wide. Labium 0.76 long, 1.16 wide, with two spinules and one cuspule. Chelicerae without stridulatory ridges; rastellum of left and right chelicerae carrying 11 and nine stout spines, respectively; chelicerae groove with 5/5 and 3/3 teeth of different sizes on promargin and retromargin, respectively.</p><p>Leg formula 4123; measurements: I 8.95 (3.25, 1.22, 2.19, 1.27, 1.02), II 8.57 (3.00, 1.57, 1.69, 1.27, 1.04), III 7.54 (2.73, 1.12, 0.93, 1.42, 1.34), IV 15.53 (3.67, 1.58, 2.39, 1.98, 1.74). Spines of legs I–II primarily distributed on p, pd, r and rv of tibia, as well as p, pv, r and rv of metatarsus and tarsus; most spine tips weakly curved downwards, forming slight hook-shape; some spines on rv longer and not curved at tip. Leg III strong; tibia III shortened, without demi-saddle shape. Groups of short spines on apical and prodorsal sides of patella and dorso-lateral side of tibia; metatarsus with spines grouped in dorso-lateral area. Patella with dorso-proximal group of short stiff bristles on leg IV. Trichobothria of legs present on proximal one-third part of tibiae I–IV, distal half of metatarsi I–IV and proximal two-thirds of all tarsi; trichobothria on tibiae I–IV and metatarsi I–IV unmodified; trichobothria on tarsi divided into unmodified and clavate forms, with latter only present in proximal half of tarsus. Count of trichobothria on legs: I, tibia 4/4pd and 5/4rd, metatarsus 7/5, tarsus 10/11 unmodified and 6/6 clavate; II, tibia 5/5pd and 5/5rd, metatarsus 7/7, tarsus 10/10 unmodified and 5/6 clavate; III, tibia 5/5pd and 5/6rd, metatarsus 7/6, tarsus 9/10 unmodified and 2/4 clavate; IV, tibia 7/5pd and 5/6rd, metatarsus 7/7, tarsus 9/7 unmodified and 1/2 clavate. Tarsal claws: all paired claws with one tooth (Fig. <xref ref-type="fig" rid="F12068187">6</xref>E); unpaired claw bare, without denticle. Palp 8.29 long (2.55, 1.72, 1.93, 2.09), spines on palp distributed on p, pv, r and rv of tibia and tarsus; palpal tarsal claw with one basal tooth.</p><p>Vulva (Fig. <xref ref-type="fig" rid="F12068185">5</xref>I and Fig. <xref ref-type="fig" rid="F12068187">6</xref>C). Two separate sperm receptacles connected to atrium via slightly outwardly inclined stalk; the distal half of the outer edge of stalk tilts approximately 45° towards the body axis.</p></tp:treatment-sec><tp:treatment-sec sec-type="Diagnosis"><title>Diagnosis</title><p>The new species can be easily distinguished from the congeners by the following features: in the males, the distal one-third portion of the embolus is obviously bent, forming a hook-shaped structure (Fig. <xref ref-type="fig" rid="F12068185">5</xref>G and Fig. <xref ref-type="fig" rid="F12068187">6</xref>A); in the females, the distal half of the outer edge of the stalk adjacent to the sperm receptacles tilts 45° towards the body axis in dorsal view (Fig. <xref ref-type="fig" rid="F12068185">5</xref>I and Fig. <xref ref-type="fig" rid="F12068187">6</xref>C). The arrangement of spines on the prolateral side of male tibia II is similar to that of <italic><tp:taxon-name><tp:taxon-name-part taxon-name-part-type="genus" reg="Latouchia">L.</tp:taxon-name-part><tp:taxon-name-part taxon-name-part-type="species" reg="formosensis">formosensis</tp:taxon-name-part><tp:taxon-name-part taxon-name-part-type="subspecies" reg="smithi">smithi</tp:taxon-name-part></tp:taxon-name></italic>, but differs in that these spines are relatively straight, with no obvious distal curvature and the distal half of the ventral side of tibia II possesses seven to nine spines (Fig. <xref ref-type="fig" rid="F12068187">6</xref>D), whereas in <italic><tp:taxon-name><tp:taxon-name-part taxon-name-part-type="genus" reg="Latouchia">L.</tp:taxon-name-part><tp:taxon-name-part taxon-name-part-type="species" reg="formosensis">formosensis</tp:taxon-name-part><tp:taxon-name-part taxon-name-part-type="subspecies" reg="smithi">smithi</tp:taxon-name-part></tp:taxon-name></italic>, the spines on prolateral side of male tibia II exhibits a distinct distal hook-shape and the distal half of the ventral side of tibia II has only one spine (see <xref ref-type="bibr" rid="B12068125">Tso et al. (2003)</xref>: fig. 31).</p></tp:treatment-sec><tp:treatment-sec sec-type="Etymology"><title>Etymology</title><p>The specific epithet is derived from the type locality; noun in apposition.</p></tp:treatment-sec><tp:treatment-sec sec-type="Distribution"><title>Distribution</title><p>Known only from the type locality of Chongqing, China (Fig. <xref ref-type="fig" rid="F12068220">17</xref>).</p></tp:treatment-sec><tp:treatment-sec sec-type="Biology"><title>Biology</title><p>The burrows of <italic><tp:taxon-name><tp:taxon-name-part taxon-name-part-type="genus" reg="Latouchia">L.</tp:taxon-name-part><tp:taxon-name-part taxon-name-part-type="species" reg="jinyun">jinyun</tp:taxon-name-part></tp:taxon-name></italic> sp. nov. are commonly found on slopes covered with moss along roadsides. The trapdoor is typically composed of a mixture of moss, mud and silk, with few cases of other materials. During a survey conducted in January 2016, many males were found to be overwintering within their burrows, which were covered with trapdoors indistinguishable from those of female.</p></tp:treatment-sec><tp:treatment-sec sec-type="DNA barcode"><title>DNA barcode</title><p>AAAGATATTGGAACATTGTATTTAGTTTTTGGGGTGTGATCTGCGATATTAGGAACTGGAATAAGAGTAATTATTCGAACTGAGTTGGGGCAGGTGGGGAGAATATTGGGGGATGATCATTTGTATAACGTAATTGTAACTGCTCATGCTCTTGTTATAATCTTTTTTATAGTTATACCTATTATGATTGGGGGATTTGGAAACTGACTACTACCTTTGATATTAGGAGCGCCTGATATAGCATTTCCTCGAATGAATAATTTAAGATTTTGATTGTTACCTCCTTCTTTGTTTATATTGCTTTTGTCTTCATTAGTGGATACTGGGGTTGGAGCAGGTTGGACTATTTATCCGCCTTTATCTTCAGGATTAGGGCATAGAGGTGGAGGAATAGATTTTGCTATTTTTTCTTTACATTTAGCTGGGGCTTCGTCGATTATAGGTTCTATTAATTTTATTTCTACTATTACTAATATGCGTTCTAATGGAATGGATATAGGGCGTGTGCCTTTATTTGTATGGTCTGTGTTAATTACTACTATTTTATTATTATTATCTTTACCCGTTTTGGCTGGAGCTATCACCATATTATTGACAGATCGGAATTTTAATACTTCATTTTTTGACCCTGCGGGGGGTGGGGATCCAATTTTATTTCAACATTTATTTTGATTTTTTGGTCAC (GenBank accession number: <ext-link xmlns:xlink="http://www.w3.org/1999/xlink" ext-link-type="uri" xlink:href="https://www.ncbi.nlm.nih.gov/nuccore/PQ585639" xlink:type="simple">PQ585639</ext-link>).</p></tp:treatment-sec><tp:treatment-sec><!--Section generated to contain objects referenced in tp:taxon-treatment.--><fig id="F12068185" position="float" orientation="portrait"><object-id xmlns:xlink="http://www.w3.org/1999/xlink" content-type="arpha" xlink:type="simple">51A143FE-6825-584A-B317-D6B22237386F</object-id><object-id xmlns:xlink="http://www.w3.org/1999/xlink" content-type="doi" xlink:type="simple">10.3897/BDJ.12.e137852.figure5</object-id><label>Figure 5.</label><caption><p><italic><tp:taxon-name><tp:taxon-name-part taxon-name-part-type="genus" reg="Latouchia">Latouchia</tp:taxon-name-part><tp:taxon-name-part taxon-name-part-type="species" reg="jinyun">jinyun</tp:taxon-name-part></tp:taxon-name></italic> sp. nov. <bold>A</bold>, <bold>C</bold>, <bold>E–H</bold> Holotype male; <bold>B</bold>, <bold>D</bold>, <bold>I</bold> Paratype female. <bold>A–D</bold> Habitus; <bold>E, F</bold> Palp; <bold>G</bold> Palpal bulb; <bold>H</bold> Distal half of embolus; <bold>I</bold> Vulva, with arrows indicate stalk tilts approximately 45° towards the body axis. In dorsal (<bold>A</bold>, <bold>B</bold>, <bold>I</bold>), ventral (<bold>C–E</bold>), prolateral (<bold>G</bold>, <bold>H</bold>) and retrolateral (<bold>F</bold>) view.</p></caption><graphic xmlns:xlink="http://www.w3.org/1999/xlink" xlink:href="bdj-13-e137852-g005.jpg" position="float" id="oo_1137999.jpg" orientation="portrait" xlink:type="simple"><uri content-type="original_file" xlink:type="simple">https://binary.pensoft.net/fig/1137999</uri></graphic></fig><fig id="F12068187" position="float" orientation="portrait"><object-id xmlns:xlink="http://www.w3.org/1999/xlink" content-type="arpha" xlink:type="simple">E878FEEA-6FB4-5453-B0E8-93F3F8B8A1E2</object-id><object-id xmlns:xlink="http://www.w3.org/1999/xlink" content-type="doi" xlink:type="simple">10.3897/BDJ.12.e137852.figure6</object-id><label>Figure 6.</label><caption><p><italic><tp:taxon-name><tp:taxon-name-part taxon-name-part-type="genus" reg="Latouchia">Latouchia</tp:taxon-name-part><tp:taxon-name-part taxon-name-part-type="species" reg="jinyun">jinyun</tp:taxon-name-part></tp:taxon-name></italic> sp. nov. <bold>A</bold>, <bold>B</bold>, <bold>D</bold>, <bold>F</bold> Male; <bold>C</bold>, <bold>E.</bold> Female. <bold>A</bold> Palpal bulb; <bold>B</bold> Distal part of embolus; <bold>C</bold> Vulva; <bold>D</bold> Patella and tibia of left leg II, showing the spination; <bold>E, F</bold> Paired claws of left leg I. In prolateral (<bold>A</bold>, <bold>B</bold>, <bold>D</bold>, <bold>E</bold>, <bold>F</bold>) and dorsal (<bold>C</bold>) view. Abbreviations: A, apical keel; AE, apex of embolus; BE, base of embolus; PS, prolateral superior keel on tip of embolus; RS, retrolateral superior keel on tip of embolus; SR–sperm receptacle; ST–subtegulum; SK–stalk; T–tegulum.</p></caption><graphic xmlns:xlink="http://www.w3.org/1999/xlink" xlink:href="bdj-13-e137852-g006.jpg" position="float" id="oo_1138000.jpg" orientation="portrait" xlink:type="simple"><uri content-type="original_file" xlink:type="simple">https://binary.pensoft.net/fig/1138000</uri></graphic></fig><fig-group id="F12068209" position="float" orientation="portrait"><caption><p>Spines on legs I–II of different males. In prolateral <bold>(a–f</bold>) view:</p></caption><fig id="F12068214" position="float" orientation="portrait"><object-id xmlns:xlink="http://www.w3.org/1999/xlink" content-type="arpha" xlink:type="simple">4BF82019-41F1-53BB-99A5-37A046B1869F</object-id><object-id xmlns:xlink="http://www.w3.org/1999/xlink" content-type="doi" xlink:type="simple">10.3897/BDJ.12.e137852.figure16a</object-id><label>Figure 16a.</label><caption><p><italic><tp:taxon-name><tp:taxon-name-part taxon-name-part-type="genus" reg="Latouchia">Latouchia</tp:taxon-name-part><tp:taxon-name-part taxon-name-part-type="species" reg="wenchuan">wenchuan</tp:taxon-name-part></tp:taxon-name></italic> sp. nov. Right leg I;</p></caption><graphic xmlns:xlink="http://www.w3.org/1999/xlink" xlink:href="bdj-13-e137852-g016_a.jpg" xlink:type="simple" position="float" orientation="portrait" id="oo_1173889.jpg"><uri content-type="original_file" xlink:type="simple">https://binary.pensoft.net/fig/1173889</uri></graphic></fig><fig id="F12068215" position="float" orientation="portrait"><object-id xmlns:xlink="http://www.w3.org/1999/xlink" content-type="arpha" xlink:type="simple">6BA5E7E9-2A18-5F18-8A1B-52693A694B47</object-id><object-id xmlns:xlink="http://www.w3.org/1999/xlink" content-type="doi" xlink:type="simple">10.3897/BDJ.12.e137852.figure16b</object-id><label>Figure 16b.</label><caption><p><italic><tp:taxon-name><tp:taxon-name-part taxon-name-part-type="genus" reg="Latouchia">Latouchia</tp:taxon-name-part><tp:taxon-name-part taxon-name-part-type="species" reg="wenchuan">wenchuan</tp:taxon-name-part></tp:taxon-name></italic> sp. nov. Left leg II;</p></caption><graphic xmlns:xlink="http://www.w3.org/1999/xlink" xlink:href="bdj-13-e137852-g016_b.jpg" xlink:type="simple" position="float" orientation="portrait" id="oo_1138015.jpg"><uri content-type="original_file" xlink:type="simple">https://binary.pensoft.net/fig/1138015</uri></graphic></fig><fig id="F12068216" position="float" orientation="portrait"><object-id xmlns:xlink="http://www.w3.org/1999/xlink" content-type="arpha" xlink:type="simple">7F1D9425-FD28-57D1-93BE-C772CC07B4A4</object-id><object-id xmlns:xlink="http://www.w3.org/1999/xlink" content-type="doi" xlink:type="simple">10.3897/BDJ.12.e137852.figure16c</object-id><label>Figure 16c.</label><caption><p><italic><tp:taxon-name><tp:taxon-name-part taxon-name-part-type="genus" reg="Latouchia">Latouchia</tp:taxon-name-part><tp:taxon-name-part taxon-name-part-type="species" reg="yaoi">yaoi</tp:taxon-name-part></tp:taxon-name></italic> sp. nov. (1) left leg I, (2) left leg II;</p></caption><graphic xmlns:xlink="http://www.w3.org/1999/xlink" xlink:href="bdj-13-e137852-g016_c.jpg" xlink:type="simple" position="float" orientation="portrait" id="oo_1173863.jpg"><uri content-type="original_file" xlink:type="simple">https://binary.pensoft.net/fig/1173863</uri></graphic></fig><fig id="F12068217" position="float" orientation="portrait"><object-id xmlns:xlink="http://www.w3.org/1999/xlink" content-type="arpha" xlink:type="simple">5F45911D-6F95-5AD6-923B-5E4933638719</object-id><object-id xmlns:xlink="http://www.w3.org/1999/xlink" content-type="doi" xlink:type="simple">10.3897/BDJ.12.e137852.figure16d</object-id><label>Figure 16d.</label><caption><p><italic><tp:taxon-name><tp:taxon-name-part taxon-name-part-type="genus" reg="Latouchia">Latouchia</tp:taxon-name-part><tp:taxon-name-part taxon-name-part-type="species" reg="jinyun">jinyun</tp:taxon-name-part></tp:taxon-name></italic> sp. nov. (1) left leg I, (2) left leg II;</p></caption><graphic xmlns:xlink="http://www.w3.org/1999/xlink" xlink:href="bdj-13-e137852-g016_d.jpg" xlink:type="simple" position="float" orientation="portrait" id="oo_1173864.jpg"><uri content-type="original_file" xlink:type="simple">https://binary.pensoft.net/fig/1173864</uri></graphic></fig><fig id="F12068218" position="float" orientation="portrait"><object-id xmlns:xlink="http://www.w3.org/1999/xlink" content-type="arpha" xlink:type="simple">BAC1199E-FA36-512D-86DB-AB61889032B4</object-id><object-id xmlns:xlink="http://www.w3.org/1999/xlink" content-type="doi" xlink:type="simple">10.3897/BDJ.12.e137852.figure16e</object-id><label>Figure 16e.</label><caption><p><italic><tp:taxon-name><tp:taxon-name-part taxon-name-part-type="genus" reg="Latouchia">Latouchia</tp:taxon-name-part><tp:taxon-name-part taxon-name-part-type="species" reg="linmufu">linmufu</tp:taxon-name-part></tp:taxon-name></italic> sp. nov. (1) left leg I, (2) left leg II;</p></caption><graphic xmlns:xlink="http://www.w3.org/1999/xlink" xlink:href="bdj-13-e137852-g016_e.jpg" xlink:type="simple" position="float" orientation="portrait" id="oo_1173865.jpg"><uri content-type="original_file" xlink:type="simple">https://binary.pensoft.net/fig/1173865</uri></graphic></fig><fig id="F12068219" position="float" orientation="portrait"><object-id xmlns:xlink="http://www.w3.org/1999/xlink" content-type="arpha" xlink:type="simple">40D20FD4-10D9-5B79-A4A5-224F1F588FDA</object-id><object-id xmlns:xlink="http://www.w3.org/1999/xlink" content-type="doi" xlink:type="simple">10.3897/BDJ.12.e137852.figure16f</object-id><label>Figure 16f.</label><caption><p><italic><tp:taxon-name><tp:taxon-name-part taxon-name-part-type="genus" reg="Latouchia">Latouchia</tp:taxon-name-part><tp:taxon-name-part taxon-name-part-type="species" reg="calcicola">calcicola</tp:taxon-name-part></tp:taxon-name></italic> sp. nov. (1) left leg I, (2) left leg II.</p></caption><graphic xmlns:xlink="http://www.w3.org/1999/xlink" xlink:href="bdj-13-e137852-g016_f.jpg" xlink:type="simple" position="float" orientation="portrait" id="oo_1173867.jpg"><uri content-type="original_file" xlink:type="simple">https://binary.pensoft.net/fig/1173867</uri></graphic></fig></fig-group><fig id="F12068217" position="float" orientation="portrait"><object-id xmlns:xlink="http://www.w3.org/1999/xlink" content-type="arpha" xlink:type="simple">5F45911D-6F95-5AD6-923B-5E4933638719</object-id><object-id xmlns:xlink="http://www.w3.org/1999/xlink" content-type="doi" xlink:type="simple">10.3897/BDJ.12.e137852.figure16d</object-id><label>Figure 16d.</label><caption><p><italic><tp:taxon-name><tp:taxon-name-part taxon-name-part-type="genus" reg="Latouchia">Latouchia</tp:taxon-name-part><tp:taxon-name-part taxon-name-part-type="species" reg="jinyun">jinyun</tp:taxon-name-part></tp:taxon-name></italic> sp. nov. (1) left leg I, (2) left leg II;</p></caption><graphic xmlns:xlink="http://www.w3.org/1999/xlink" xlink:href="bdj-13-e137852-g016_d.jpg" xlink:type="simple" position="float" orientation="portrait" id="oo_1173864.jpg"><uri content-type="original_file" xlink:type="simple">https://binary.pensoft.net/fig/1173864</uri></graphic></fig><fig id="F12068220" position="float" orientation="portrait"><object-id xmlns:xlink="http://www.w3.org/1999/xlink" content-type="arpha" xlink:type="simple">D0EE3C1C-3DC7-5388-A3F0-0F4C8C20BB71</object-id><object-id xmlns:xlink="http://www.w3.org/1999/xlink" content-type="doi" xlink:type="simple">10.3897/BDJ.12.e137852.figure17</object-id><label>Figure 17.</label><caption><p>The type localities of <italic><tp:taxon-name><tp:taxon-name-part taxon-name-part-type="genus" reg="Latouchia">Latouchia</tp:taxon-name-part></tp:taxon-name></italic> species of China: <italic><tp:taxon-name><tp:taxon-name-part taxon-name-part-type="genus" reg="Latouchia">L.</tp:taxon-name-part><tp:taxon-name-part taxon-name-part-type="species" reg="calcicola">calcicola</tp:taxon-name-part></tp:taxon-name></italic> sp. nov. (1), <italic><tp:taxon-name><tp:taxon-name-part taxon-name-part-type="genus" reg="Latouchia">L.</tp:taxon-name-part><tp:taxon-name-part taxon-name-part-type="species" reg="jinyun">jinyun</tp:taxon-name-part></tp:taxon-name></italic> sp. nov. (2), <italic><tp:taxon-name><tp:taxon-name-part taxon-name-part-type="genus" reg="Latouchia">L.</tp:taxon-name-part><tp:taxon-name-part taxon-name-part-type="species" reg="linmufu">linmufu</tp:taxon-name-part></tp:taxon-name></italic> sp. nov. (3), <italic><tp:taxon-name><tp:taxon-name-part taxon-name-part-type="genus" reg="Latouchia">L.</tp:taxon-name-part><tp:taxon-name-part taxon-name-part-type="species" reg="wenchuan">wenchuan</tp:taxon-name-part></tp:taxon-name></italic> sp. nov. (4), <italic><tp:taxon-name><tp:taxon-name-part taxon-name-part-type="genus" reg="Latouchia">L.</tp:taxon-name-part><tp:taxon-name-part taxon-name-part-type="species" reg="yaoi">yaoi</tp:taxon-name-part></tp:taxon-name></italic> sp. nov. (5), <italic><tp:taxon-name><tp:taxon-name-part taxon-name-part-type="genus" reg="Latouchia">L.</tp:taxon-name-part><tp:taxon-name-part taxon-name-part-type="species" reg="cornuta">cornuta</tp:taxon-name-part></tp:taxon-name></italic> (6), <italic><tp:taxon-name><tp:taxon-name-part taxon-name-part-type="genus" reg="Latouchia">L.</tp:taxon-name-part><tp:taxon-name-part taxon-name-part-type="species" reg="wenruni">wenruni</tp:taxon-name-part></tp:taxon-name></italic> (7), <italic><tp:taxon-name><tp:taxon-name-part taxon-name-part-type="genus" reg="Latouchia">L.</tp:taxon-name-part><tp:taxon-name-part taxon-name-part-type="species" reg="yuanjingae">yuanjingae</tp:taxon-name-part></tp:taxon-name></italic> (8), <italic><tp:taxon-name><tp:taxon-name-part taxon-name-part-type="genus" reg="Latouchia">L.</tp:taxon-name-part><tp:taxon-name-part taxon-name-part-type="species" reg="hunanensis">hunanensis</tp:taxon-name-part></tp:taxon-name></italic> (9), <italic><tp:taxon-name><tp:taxon-name-part taxon-name-part-type="genus" reg="Latouchia">L.</tp:taxon-name-part><tp:taxon-name-part taxon-name-part-type="species" reg="rufa">rufa</tp:taxon-name-part></tp:taxon-name></italic> (10), <italic><tp:taxon-name><tp:taxon-name-part taxon-name-part-type="genus" reg="Latouchia">L.</tp:taxon-name-part><tp:taxon-name-part taxon-name-part-type="species" reg="formosensis">formosensis</tp:taxon-name-part></tp:taxon-name></italic> (11), <italic><tp:taxon-name><tp:taxon-name-part taxon-name-part-type="genus" reg="Latouchia">L.</tp:taxon-name-part><tp:taxon-name-part taxon-name-part-type="species" reg="formosensis">formosensis</tp:taxon-name-part><tp:taxon-name-part taxon-name-part-type="subspecies" reg="smithi">smithi</tp:taxon-name-part></tp:taxon-name></italic> (12), <italic><tp:taxon-name><tp:taxon-name-part taxon-name-part-type="genus" reg="Latouchia">L.</tp:taxon-name-part><tp:taxon-name-part taxon-name-part-type="species" reg="yejiei">yejiei</tp:taxon-name-part></tp:taxon-name></italic> (13), <italic><tp:taxon-name><tp:taxon-name-part taxon-name-part-type="genus" reg="Latouchia">L.</tp:taxon-name-part><tp:taxon-name-part taxon-name-part-type="species" reg="davidi">davidi</tp:taxon-name-part></tp:taxon-name></italic> (14), <italic><tp:taxon-name><tp:taxon-name-part taxon-name-part-type="genus" reg="Latouchia">L.</tp:taxon-name-part><tp:taxon-name-part taxon-name-part-type="species" reg="fossoria">fossoria</tp:taxon-name-part></tp:taxon-name></italic> (15) and <italic><tp:taxon-name><tp:taxon-name-part taxon-name-part-type="genus" reg="Latouchia">L.</tp:taxon-name-part><tp:taxon-name-part taxon-name-part-type="species" reg="pavlovi">pavlovi</tp:taxon-name-part></tp:taxon-name></italic> (16). The type locality of <italic><tp:taxon-name><tp:taxon-name-part taxon-name-part-type="genus" reg="Latouchia">L.</tp:taxon-name-part><tp:taxon-name-part taxon-name-part-type="species" reg="vinhiensis">vinhiensis</tp:taxon-name-part></tp:taxon-name></italic> is uncertain.</p></caption><graphic xmlns:xlink="http://www.w3.org/1999/xlink" xlink:href="bdj-13-e137852-g017.jpg" position="float" id="oo_1203280.jpg" orientation="portrait" xlink:type="simple"><uri content-type="original_file" xlink:type="simple">https://binary.pensoft.net/fig/1203280</uri></graphic></fig></tp:treatment-sec><ref-list><ref id="B12068125"><element-citation xmlns:xlink="http://www.w3.org/1999/xlink" publication-type="article" xlink:type="simple"><person-group person-group-type="author"><name name-style="western"><surname>Tso</surname><given-names>I M</given-names></name><name name-style="western"><surname>Haupt</surname><given-names>J</given-names></name><name name-style="western"><surname>Zhu</surname><given-names>M S</given-names></name></person-group><year>2003</year><article-title>The trapdoor spider family <tp:taxon-name><tp:taxon-name-part taxon-name-part-type="family">Ctenizidae</tp:taxon-name-part></tp:taxon-name> (<tp:taxon-name><tp:taxon-name-part taxon-name-part-type="class">Arachnida</tp:taxon-name-part></tp:taxon-name>: <tp:taxon-name><tp:taxon-name-part taxon-name-part-type="order">Araneae</tp:taxon-name-part></tp:taxon-name>) from Taiwan</article-title><source>Raffles Bulletin of Zoology</source><volume>51</volume><fpage>25</fpage><lpage>33</lpage></element-citation></ref></ref-list></tp:taxon-treatment>
