# Supplementary material for: Description of five new species from southern China, with note on the type species of Latouchia Pocock, 1901 (Araneae, Halonoproctidae)
Source: Biodivers Data J. 2025 Jan 2;13:e137852. doi: 10.3897/BDJ.12.e137852 (PMC11718368; doi:10.3897/BDJ.12.e137852)
Supplement: XML Treatment for Latouchia linmufu [file BDJ.12.e137852-treatment5.xml]

<!DOCTYPE tp:taxon-treatment
  PUBLIC "-//TaxonX//DTD Taxonomic Treatment Publishing DTD v0 20100105//EN" "tax-treatment-NSO.dtd">
<tp:taxon-treatment xmlns:tp="http://www.plazi.org/taxpub"><tp:treatment-meta><mixed-citation publication-type="journal"><person-group><name><surname>Hao</surname><given-names>Long</given-names></name><name><surname>Yu</surname><given-names>Kun</given-names></name><name><surname>Zhang</surname><given-names>Feng</given-names></name></person-group><article-title>Description of five new species from southern China, with note on the type species of <italic><tp:taxon-name><tp:taxon-name-part taxon-name-part-type="genus" reg="Latouchia">Latouchia</tp:taxon-name-part></tp:taxon-name></italic> Pocock, 1901 (<tp:taxon-name><tp:taxon-name-part taxon-name-part-type="order">Araneae</tp:taxon-name-part></tp:taxon-name>, <tp:taxon-name><tp:taxon-name-part taxon-name-part-type="family">Halonoproctidae</tp:taxon-name-part></tp:taxon-name>)</article-title><source>Biodivers Data J</source><day>02</day><month>01</month><year>2025</year><volume>13</volume><pub-id pub-id-type="doi">10.3897/BDJ.12.e137852</pub-id></mixed-citation></tp:treatment-meta><tp:nomenclature><tp:taxon-name>
            <object-id xmlns:xlink="http://www.w3.org/1999/xlink" content-type="arpha" xlink:type="simple">45604915-068A-59F6-9F31-A186C72713D3</object-id>
            <tp:taxon-name-part taxon-name-part-type="genus">Latouchia</tp:taxon-name-part>
            <tp:taxon-name-part taxon-name-part-type="species">linmufu</tp:taxon-name-part>
            <object-id xmlns:xlink="http://www.w3.org/1999/xlink" content-type="zoobank" xlink:type="simple" object-id-type="ZooBank">04F7CE16-6BDC-4FC1-8DC3-46C8422A7B13</object-id>
          </tp:taxon-name><tp:taxon-authority>Hao, Yu &amp; Zhang</tp:taxon-authority><tp:taxon-status xmlns:xlink="http://www.w3.org/1999/xlink" xlink:type="simple">sp. nov.</tp:taxon-status></tp:nomenclature><tp:treatment-sec sec-type="materials"><title>Materials</title><list list-type="alpha-lower" list-content="occurrences"><list-item><p><bold>Type status:</bold> <named-content xmlns:xlink="http://www.w3.org/1999/xlink" content-type="dwc:typeStatus" xlink:type="simple">Holotype</named-content>. <bold>Occurrence:</bold> recordedBy: <named-content xmlns:xlink="http://www.w3.org/1999/xlink" content-type="dwc:recordedBy" xlink:type="simple">J. Lin</named-content>; sex: <named-content xmlns:xlink="http://www.w3.org/1999/xlink" content-type="dwc:sex" xlink:type="simple">male</named-content>; occurrenceID: <named-content xmlns:xlink="http://www.w3.org/1999/xlink" content-type="dwc:occurrenceID" xlink:type="simple">BA3628FF-4FC0-55A9-8915-75C521E1F2B2</named-content>; <bold>Taxon:</bold> scientificName: <named-content xmlns:xlink="http://www.w3.org/1999/xlink" content-type="dwc:scientificName" xlink:type="simple"><italic><tp:taxon-name><tp:taxon-name-part taxon-name-part-type="genus" reg="Latouchia">Latouchia</tp:taxon-name-part><tp:taxon-name-part taxon-name-part-type="species" reg="linmufu">linmufu</tp:taxon-name-part></tp:taxon-name></italic> sp. nov.</named-content>; <bold>Location:</bold> country: <named-content xmlns:xlink="http://www.w3.org/1999/xlink" content-type="dwc:country" xlink:type="simple">China</named-content>; stateProvince: <named-content xmlns:xlink="http://www.w3.org/1999/xlink" content-type="dwc:stateProvince" xlink:type="simple">Hunan</named-content>; county: <named-content xmlns:xlink="http://www.w3.org/1999/xlink" content-type="dwc:county" xlink:type="simple">Pingjiang</named-content>; locality: <named-content xmlns:xlink="http://www.w3.org/1999/xlink" content-type="dwc:locality" xlink:type="simple">Mufu Mountain National Forest Park</named-content>; verbatimElevation: <named-content xmlns:xlink="http://www.w3.org/1999/xlink" content-type="dwc:verbatimElevation" xlink:type="simple">1500 m</named-content>; verbatimCoordinates: <named-content xmlns:xlink="http://www.w3.org/1999/xlink" content-type="dwc:verbatimCoordinates" xlink:type="simple">113.81°E, 28.96°N</named-content>; <bold>Identification:</bold> identifiedBy: <named-content xmlns:xlink="http://www.w3.org/1999/xlink" content-type="dwc:identifiedBy" xlink:type="simple">L. Hao</named-content>; <bold>Event:</bold> eventDate: <named-content xmlns:xlink="http://www.w3.org/1999/xlink" content-type="dwc:eventDate" xlink:type="simple">19 November 2022</named-content>; <bold>Record Level:</bold> institutionCode: <named-content xmlns:xlink="http://www.w3.org/1999/xlink" content-type="dwc:institutionCode" xlink:type="simple">MHBU-ARA-10000052; KYUARA#1981</named-content></p></list-item><list-item><p><bold>Type status:</bold> <named-content xmlns:xlink="http://www.w3.org/1999/xlink" content-type="dwc:typeStatus" xlink:type="simple">Paratype</named-content>. <bold>Occurrence:</bold> recordedBy: <named-content xmlns:xlink="http://www.w3.org/1999/xlink" content-type="dwc:recordedBy" xlink:type="simple">J. Lin</named-content>; sex: <named-content xmlns:xlink="http://www.w3.org/1999/xlink" content-type="dwc:sex" xlink:type="simple">female</named-content>; occurrenceID: <named-content xmlns:xlink="http://www.w3.org/1999/xlink" content-type="dwc:occurrenceID" xlink:type="simple">38197A48-1DB8-5C7B-BBCF-F5D67BB1D3A6</named-content>; <bold>Taxon:</bold> scientificName: <named-content xmlns:xlink="http://www.w3.org/1999/xlink" content-type="dwc:scientificName" xlink:type="simple"><italic><tp:taxon-name><tp:taxon-name-part taxon-name-part-type="genus" reg="Latouchia">Latouchia</tp:taxon-name-part><tp:taxon-name-part taxon-name-part-type="species" reg="linmufu">linmufu</tp:taxon-name-part></tp:taxon-name></italic> sp. nov.</named-content>; <bold>Location:</bold> country: <named-content xmlns:xlink="http://www.w3.org/1999/xlink" content-type="dwc:country" xlink:type="simple">China</named-content>; stateProvince: <named-content xmlns:xlink="http://www.w3.org/1999/xlink" content-type="dwc:stateProvince" xlink:type="simple">Hunan</named-content>; county: <named-content xmlns:xlink="http://www.w3.org/1999/xlink" content-type="dwc:county" xlink:type="simple">Pingjiang</named-content>; locality: <named-content xmlns:xlink="http://www.w3.org/1999/xlink" content-type="dwc:locality" xlink:type="simple">Mufu Mountain National Forest Park</named-content>; verbatimElevation: <named-content xmlns:xlink="http://www.w3.org/1999/xlink" content-type="dwc:verbatimElevation" xlink:type="simple">1500 m</named-content>; verbatimCoordinates: <named-content xmlns:xlink="http://www.w3.org/1999/xlink" content-type="dwc:verbatimCoordinates" xlink:type="simple">113.81°E, 28.96°N</named-content>; <bold>Identification:</bold> identifiedBy: <named-content xmlns:xlink="http://www.w3.org/1999/xlink" content-type="dwc:identifiedBy" xlink:type="simple">L. Hao</named-content>; <bold>Event:</bold> eventDate: <named-content xmlns:xlink="http://www.w3.org/1999/xlink" content-type="dwc:eventDate" xlink:type="simple">19 November 2022</named-content>; <bold>Record Level:</bold> institutionCode: <named-content xmlns:xlink="http://www.w3.org/1999/xlink" content-type="dwc:institutionCode" xlink:type="simple">MHBU-ARA-10000053; KYUARA#1982</named-content></p></list-item><list-item><p><bold>Type status:</bold> <named-content xmlns:xlink="http://www.w3.org/1999/xlink" content-type="dwc:typeStatus" xlink:type="simple">Paratype</named-content>. <bold>Occurrence:</bold> recordedBy: <named-content xmlns:xlink="http://www.w3.org/1999/xlink" content-type="dwc:recordedBy" xlink:type="simple">J. Lin</named-content>; sex: <named-content xmlns:xlink="http://www.w3.org/1999/xlink" content-type="dwc:sex" xlink:type="simple">male</named-content>; occurrenceID: <named-content xmlns:xlink="http://www.w3.org/1999/xlink" content-type="dwc:occurrenceID" xlink:type="simple">812166DB-BEA3-5F1A-BF6A-DEE3114DD382</named-content>; <bold>Taxon:</bold> scientificName: <named-content xmlns:xlink="http://www.w3.org/1999/xlink" content-type="dwc:scientificName" xlink:type="simple"><italic><tp:taxon-name><tp:taxon-name-part taxon-name-part-type="genus" reg="Latouchia">Latouchia</tp:taxon-name-part><tp:taxon-name-part taxon-name-part-type="species" reg="linmufu">linmufu</tp:taxon-name-part></tp:taxon-name></italic> sp. nov.</named-content>; <bold>Location:</bold> country: <named-content xmlns:xlink="http://www.w3.org/1999/xlink" content-type="dwc:country" xlink:type="simple">China</named-content>; stateProvince: <named-content xmlns:xlink="http://www.w3.org/1999/xlink" content-type="dwc:stateProvince" xlink:type="simple">Hunan</named-content>; county: <named-content xmlns:xlink="http://www.w3.org/1999/xlink" content-type="dwc:county" xlink:type="simple">Pingjiang</named-content>; locality: <named-content xmlns:xlink="http://www.w3.org/1999/xlink" content-type="dwc:locality" xlink:type="simple">Mufu Mountain National Forest Park</named-content>; verbatimElevation: <named-content xmlns:xlink="http://www.w3.org/1999/xlink" content-type="dwc:verbatimElevation" xlink:type="simple">1500 m</named-content>; verbatimCoordinates: <named-content xmlns:xlink="http://www.w3.org/1999/xlink" content-type="dwc:verbatimCoordinates" xlink:type="simple">113.81°E, 28.96°N</named-content>; <bold>Identification:</bold> identifiedBy: <named-content xmlns:xlink="http://www.w3.org/1999/xlink" content-type="dwc:identifiedBy" xlink:type="simple">L. Hao</named-content>; <bold>Event:</bold> eventDate: <named-content xmlns:xlink="http://www.w3.org/1999/xlink" content-type="dwc:eventDate" xlink:type="simple">19 November 2022</named-content>; <bold>Record Level:</bold> institutionCode: <named-content xmlns:xlink="http://www.w3.org/1999/xlink" content-type="dwc:institutionCode" xlink:type="simple">MHBU-ARA-10000054; KYUARA#1985</named-content></p></list-item></list></tp:treatment-sec><tp:treatment-sec sec-type="Description"><title>Description</title><p><bold>Male</bold> (Holotype, MHBU-ARA-10000052). Colouration in ethanol (Fig. <xref ref-type="fig" rid="F12068189">7</xref>A). Carapace and chelicerae yellowish-brown, with eye mound and outer edge of carapace darker; area between eye mound and fovea slightly darker than rest of carapace. Legs yellowish-brown, with femora gradually transitioning to slightly deeper hue from proximal to distal, darker than rest of legs. Opisthosoma: dorsal side black-grey, with indistinct dark pattern; ventral side slightly yellower than dorsal side; booklung covers yellower than other ventral areas. Ventral side of whole body generally brighter than dorsal side; sigilla slightly darker than rest of sternum (Fig. <xref ref-type="fig" rid="F12068189">7</xref>C); palpal coxa and labium slightly darker.</p><p>Total length 8.97. Carapace 4.68 long, 4.50 wide; opisthosoma 4.25 long, 2.40 wide. Eye group 0.49 long, 0.72 wide anteriorly, 0.74 wide posteriorly; MOA 0.35 long, front width 0.37, back width 0.49. Eye diameters and interdistance: AME 0.14, ALE 0.24, PME 0.10, PLE 0.24, AME–AME 0.08, AME–ALE 0.05, ALE–PLE 0.08, PME–PME 0.28, PME–PLE 0.04. Palpal coxa 1.52 long, 0.94 wide, bearing 9/9 spinules on prolateral-proximal corner. Sternum 2.46 long, 2.35 wide. Labium 0.70 long, 0.81 wide, with one spinule. Chelicerae without stridulatory ridges; rastellum of left and right chelicerae carrying six and four stout spines, respectively; chelicerae groove with 7/5 and 5/4 teeth of different sizes on promargin and retromargin, respectively.</p><p>Leg formula 4123; measurements: I 14.29 (4.72, 1.70, 3.43, 2.95, 1.49), II 11.86 (3.75, 1.16, 2.81, 2.41, 1.73), III 11.55 (3.41, 1.37, 2.01, 2.91, 1.85), IV 16.99 (5.21, 1.73, 3.71, 3.88, 2.46). Spines on femora to metatarsi of legs I–II straight, sword-like (typical); strong spines on the prolateral patellae of leg I and II, ventrally few typical or absent; spines on prolateral tibiae of legs I–II relatively short, more numerous and stouter on leg II, ventrally more elongate on both legs, three especially elongate spines medially on leg II (Fig. <xref ref-type="fig" rid="F12068191">8</xref>E and Fig. <xref ref-type="fig" rid="F12068209">16</xref><xref ref-type="fig" rid="F12068218">e</xref>); metatarsi I–II spineless and tarsi I–IV spineless. Spination of leg I, patellae, Mpd (1-1-1)/(1-1-2), Dpv (1)/(1), Drv (1)/(1); tibiae, Mp (1-2-1-1)/(2-1), Dpv (1)/(1), v (1-1-1-1-1)/(1-1-1-2). Spination of leg II, patellae, Mpd (1-2)/(1-2); tibiae, Mp (1-1-3-2)/(1-1-1-1-1), Dpv (1)/(1), v (1-1-1-1)/(1-1-1-1). Tibia III unmodified, without demi-saddle shape. Trichobothria of legs present on proximal one-third part of tibiae I–IV, distal half of metatarsi I–III, distal two-thirds part of metatarsus IV and dorsal side of all tarsi; trichobothria on tibiae I–IV and metatarsi I–IV unmodified; trichobothria on tarsi I–III divided into unmodified and clavate forms, with former irregularly distributed across almost entire dorsal surface and latter only present in proximal half, trichobothria on tarsi IV unmodified. Count of trichobothria on legs: I, tibia 3/2pd and 4/2rd, metatarsus 6/5, tarsus 11/11 unmodified and 1/2 clavate; II, tibia 4/4pd and 4/3rd, metatarsus 6/5, tarsus 7/9 unmodified and ?/2 clavate; III, tibia 2/3pd and 3/3rd, metatarsus 4/5, tarsus 5/14 unmodified and ?/2 clavate; IV, tibia 4/5pd and 4/3rd, metatarsus 4/5, tarsus 14/12 unmodified. Tarsal claws: paired claws with five teeth in different sizes on tarsi I–IV (Fig. <xref ref-type="fig" rid="F12068191">8</xref>F); unpaired claw bare, without denticle.</p><p>Palp 5.39 long (1.76, 1.11, 1.63, 0.89). Trichobothria on palpal tibia unmodified, present on proximal one-third part, on cymbium divided into unmodified and clavate forms, with latter occupying majority of trichobothrial area, while former sparsely distributed at distal end of trichobothrial area; count of trichobothria: tibia 3/2pd, 3/3rd, cymbium 3/4 unmodified and 4/3 clavate. Tibia cylindrical, proximal one-third of tibia widest and slightly narrowing to distal, with one lyriform organ on ventro-prolateral side of sub-distal part (Fig. <xref ref-type="fig" rid="F12068189">7</xref>E and F); tibia without spine or spinule. Palpal organ: Tegulum oval (Fig. <xref ref-type="fig" rid="F12068189">7</xref>G–J and Fig. <xref ref-type="fig" rid="F12068191">8</xref>A–C); the relatively straight and needle-like embolus, gradually narrowing from the proximal to distal end and the absence of obvious keel or ridge on the embolus, the length approximately as the width of tegulum.</p><p><bold>Female</bold> (Paratype, MHBU-ARA-10000053). Colouration in ethanol (Fig. <xref ref-type="fig" rid="F12068189">7</xref>B). Carapace like male, but slightly darker, eye mound and fovea dark; area below the eye mound having two bands, burnt red; chelicerae colour as carapace. Colour between palp and each leg without significant difference, overall similar in colour to carapace. Opisthosoma: dorsal side brownish-black, with dense and small irregular pale spots; area around cardiac muscle spot obviously pale. Ventral side of whole body generally brighter than dorsal side; sigilla darker than rest of sternum (Fig. <xref ref-type="fig" rid="F12068189">7</xref>D).</p><p>Total length 9.89. Carapace 4.88 long, 4.24 wide; opisthosoma 4.99 long, 3.34 wide. Eye group 0.44 long, 0.64 wide anteriorly, 0.68 wide posteriorly; MOA 0.34 long, front width 0.37, back width 0.56. Eye diameters and interdistance: AME 0.14, ALE 0.25, PME 0.12, PLE 0.22, AME–AME 0.09, AME–ALE 0.09, ALE–PLE 0.10, PME– PME 0.31, PME–PLE 0.03. Palpal coxa 1.21 long, 0.77 wide, bearing 13/12 cuspules on prolateral-proximal corner. Sternum 2.59 long, 2.74 wide. Labium 0.72 long, 0.88 wide, without spinule or cuspule. Chelicerae without stridulatory ridges; rastellum of left and right chelicerae carrying 10 and eight stout spines, respectively; chelicerae groove with 5/5 and 5/5 teeth of different sizes on promargin and retromargin, respectively.</p><p>Leg formula 4123; measurements: I 8.51 (3.04, 1.92, 1.66, 1.11, 0.78), II 7.75 (2.74, 1.65, 1.312, 1.15, 0.89), III 7.00 (2.30, 1.49, 1.14, 1.22, 0.85), IV 10.50 (3.75, 1.47, 1.99, 1.75, 1.54). Spines of legs I–II primarily distributed on p, pd, r and rv of tibia, as well as p, pv, r and rv of metatarsus and tarsus; most spine tips weakly curved downwards, forming slight hook-shape; some spines on rv longer and not curved at tip. Leg III–IV with tarsus carrying a distal ventral of short stiff bristles. Slender spines on dorso-distal and ventral side of metatarsus III–IV. Tibia III significantly shortened, without demi-saddle shape, groups of short strong spines on dorso-lateral side of tibia and on apical and prodorsal sides of patella III; patella IV with dorso-proximal group of short stiff bristles and few short spines. Trichobothria of legs present on proximal one-third part of tibiae I–IV, distal half of metatarsi I–IV and proximal two-thirds of all tarsi; trichobothria on tibiae I–IV and metatarsi I–IV unmodified; trichobothria on tarsi I–III divided into unmodified and clavate forms, with latter only present in proximal half of tarsus，trichobothria on tarsi IV unmodified. Count of trichobothria on legs: I, tibia 4/4pd and 3/4rd, metatarsus 7/6, tarsus 11/10 unmodified and 3/3 clavate; II, tibia 4/4pd and 4/4rd, metatarsus 7/5, tarsus 10/12 unmodified and 3/1 clavate; III, tibia 3/4pd and 4/4rd, metatarsus 6/7, tarsus 9/12 unmodified and 1/3 clavate; IV, tibia 6/5pd and 5/5rd, metatarsus 5/6, tarsus 8/9 unmodified. Tarsal claws: all paired claws with two teeth on common base (Fig. <xref ref-type="fig" rid="F12068191">8</xref>G); unpaired claw bare, without denticle. Palp 5.39 long (1.76, 1.11, 1.63, 0.89), spines on palp distributed on p, pv, r rv of tibia and tarsus; palpal tarsal claw with one basal tooth.</p><p>Vulva (Fig. <xref ref-type="fig" rid="F12068189">7</xref>K and Fig. <xref ref-type="fig" rid="F12068191">8</xref>D). Two separate sperm receptacles connected to atrium via slightly tapered stalk; inner edge at the connection between the stalk and spermathecae is conspicuously concave; sperm receptacles slightly outwardly inclined. Overall mushroom-shaped. Tan glandular pores uniform present on distal half of stalk and entire sperm receptacle. Glandular pores also present on basal half of stalk and atrium, despite being sparser and lighter in colour.</p></tp:treatment-sec><tp:treatment-sec sec-type="Diagnosis"><title>Diagnosis</title><p>The male of the new species can be distinguished from congeners by the relatively straight and needle-like embolus (Fig. <xref ref-type="fig" rid="F12068189">7</xref>G–I), gradually narrowing from the proximal to distal end and the absence of obvious keel or ridge on the embolus, whereas in other species, the embolus may exhibit varying degrees of bending or possess a distinct keel or ridge. The shape of female spermathecae is similar to those of <italic><tp:taxon-name><tp:taxon-name-part taxon-name-part-type="genus" reg="Latouchia">L.</tp:taxon-name-part><tp:taxon-name-part taxon-name-part-type="species" reg="formosensis">formosensis</tp:taxon-name-part><tp:taxon-name-part taxon-name-part-type="subspecies" reg="smithi">smithi</tp:taxon-name-part></tp:taxon-name></italic>, but differs in that the inner edge at the connection between the stalk and spermathecae is conspicuously concave in the dorsal view, whereas in <italic><tp:taxon-name><tp:taxon-name-part taxon-name-part-type="genus" reg="Latouchia">L.</tp:taxon-name-part><tp:taxon-name-part taxon-name-part-type="species" reg="formosensis">formosensis</tp:taxon-name-part><tp:taxon-name-part taxon-name-part-type="subspecies" reg="smithi">smithi</tp:taxon-name-part></tp:taxon-name></italic>, the inner edge of connection between the stalk and spermathecae is smooth, lacking the obvious concavity (see <xref ref-type="bibr" rid="B12068125">Tso et al. (2003)</xref>: fig. 40). The female also can be distinguished from the geographically close <italic><tp:taxon-name><tp:taxon-name-part taxon-name-part-type="genus" reg="Latouchia">L.</tp:taxon-name-part><tp:taxon-name-part taxon-name-part-type="species" reg="hunanensis">hunanensis</tp:taxon-name-part></tp:taxon-name></italic> <xref ref-type="bibr" rid="B12249659">Xu et al. 2002</xref> by the sperm receptacles slightly outwardly inclined.</p></tp:treatment-sec><tp:treatment-sec sec-type="Etymology"><title>Etymology</title><p>The specific epithet is a combination of the family name of the collector (Lin) and the type locality (Mufu Mountain); noun in apposition.</p></tp:treatment-sec><tp:treatment-sec sec-type="Distribution"><title>Distribution</title><p>Known only from the type locality of Hunan, China (Fig. <xref ref-type="fig" rid="F12068220">17</xref>).</p></tp:treatment-sec><tp:treatment-sec sec-type="DNA barcode"><title>DNA barcode</title><p>GGAAGATTGTTTGGGGATGATCATTTGTATAATGTAATTGTGACTGCACATGCTCTTGTGATGATTTTTTTTATAGTGATGCCTATTATGATTGGCGGTTTTGGCAATTGGTTGTTGCCTATAATGATTGGGGCTCCTGATATGGCATTTCCTCGAATAAATAATTTTAGATTTTGGTTGTTACCTCCTTCTTTGTTTTTGCTTTTGCTGTCTTCTCTAGTGGGTGAGGGGGTTGGAGCAGGGTGAACTATTTATCCTCCCTTGTCTTCGGGGATGGGACATAGAGGAGGGGGTGTGGATTTTGCTATTTTTTCTTTGCATTTAGCGGGGGCGTCCTCAATTATGGGGTCGATTAATTTTATTTCTACTATTATTAATATGCGGGCTAGGGGGATGGATATGGAGAGGGTGCCTTTGTTTGTGTGGTCAGTGTTAATTACTACAGTGTTGCTTTTGTTGTCCTTGCCGGTTCTGGCAGGGGCTATTACGATGTTGTTGACTGATCGTAATTTTAATACTTCGTT (GenBank accession number: <ext-link xmlns:xlink="http://www.w3.org/1999/xlink" ext-link-type="uri" xlink:href="https://www.ncbi.nlm.nih.gov/nuccore/PQ585638" xlink:type="simple">PQ585638</ext-link>).</p></tp:treatment-sec><tp:treatment-sec><!--Section generated to contain objects referenced in tp:taxon-treatment.--><fig id="F12068189" position="float" orientation="portrait"><object-id xmlns:xlink="http://www.w3.org/1999/xlink" content-type="arpha" xlink:type="simple">399CB4F0-B9BE-503F-8E96-160E2307FBEC</object-id><object-id xmlns:xlink="http://www.w3.org/1999/xlink" content-type="doi" xlink:type="simple">10.3897/BDJ.12.e137852.figure7</object-id><label>Figure 7.</label><caption><p><italic><tp:taxon-name><tp:taxon-name-part taxon-name-part-type="genus" reg="Latouchia">Latouchia</tp:taxon-name-part><tp:taxon-name-part taxon-name-part-type="species" reg="linmufu">linmufu</tp:taxon-name-part></tp:taxon-name></italic> sp. nov. <bold>A</bold>, <bold>C</bold>, <bold>E–J.</bold> Holotype male; <bold>B</bold>, <bold>D</bold>, <bold>K</bold> Paratype female. <bold>A, B</bold> Habitus; <bold>C, D.</bold> Sternum; <bold>E, F</bold> Palp; <bold>G–I</bold> Palpal bulb; <bold>J</bold> Apex of embolus; <bold>K</bold> Vulva. In prolateral (<bold>I</bold>, <bold>J</bold>), retrolateral (<bold>F</bold>, <bold>G</bold>), dorsal (<bold>A</bold>, <bold>B</bold>, <bold>K</bold>) and ventral (<bold>C–E</bold>, <bold>H</bold>) view.</p></caption><graphic xmlns:xlink="http://www.w3.org/1999/xlink" xlink:href="bdj-13-e137852-g007.jpg" position="float" id="oo_1138001.jpg" orientation="portrait" xlink:type="simple"><uri content-type="original_file" xlink:type="simple">https://binary.pensoft.net/fig/1138001</uri></graphic></fig><fig id="F12068191" position="float" orientation="portrait"><object-id xmlns:xlink="http://www.w3.org/1999/xlink" content-type="arpha" xlink:type="simple">51600DCE-96F4-5DF8-86C5-1F1C90439AE5</object-id><object-id xmlns:xlink="http://www.w3.org/1999/xlink" content-type="doi" xlink:type="simple">10.3897/BDJ.12.e137852.figure8</object-id><label>Figure 8.</label><caption><p><italic><tp:taxon-name><tp:taxon-name-part taxon-name-part-type="genus" reg="Latouchia">Latouchia</tp:taxon-name-part><tp:taxon-name-part taxon-name-part-type="species" reg="linmufu">linmufu</tp:taxon-name-part></tp:taxon-name></italic> sp. nov. <bold>A–C</bold>, <bold>E</bold>, <bold>F</bold> Holotype male; <bold>D</bold>, <bold>G</bold> Paratype female. <bold>A, B</bold> Bulb; <bold>C</bold> Apex of embolus; <bold>D</bold> Vulva; <bold>E</bold> Patella and tibia of left leg II, showing the spination; <bold>F, G</bold> Paired claws of left leg I. In prolateral (<bold>B</bold>, <bold>C</bold>, <bold>E</bold>), retrolateral (<bold>A</bold>, <bold>F</bold>, <bold>G</bold>) and dorsal (<bold>D</bold>) view. Abbreviations: AE, apex of embolus; BE, base of embolus; DH, distal haematodocha; SR–sperm receptacle; ST–subtegulum; SK–stalk; T–tegulum.</p></caption><graphic xmlns:xlink="http://www.w3.org/1999/xlink" xlink:href="bdj-13-e137852-g008.jpg" position="float" id="oo_1138002.jpg" orientation="portrait" xlink:type="simple"><uri content-type="original_file" xlink:type="simple">https://binary.pensoft.net/fig/1138002</uri></graphic></fig><fig-group id="F12068209" position="float" orientation="portrait"><caption><p>Spines on legs I–II of different males. In prolateral <bold>(a–f</bold>) view:</p></caption><fig id="F12068214" position="float" orientation="portrait"><object-id xmlns:xlink="http://www.w3.org/1999/xlink" content-type="arpha" xlink:type="simple">4BF82019-41F1-53BB-99A5-37A046B1869F</object-id><object-id xmlns:xlink="http://www.w3.org/1999/xlink" content-type="doi" xlink:type="simple">10.3897/BDJ.12.e137852.figure16a</object-id><label>Figure 16a.</label><caption><p><italic><tp:taxon-name><tp:taxon-name-part taxon-name-part-type="genus" reg="Latouchia">Latouchia</tp:taxon-name-part><tp:taxon-name-part taxon-name-part-type="species" reg="wenchuan">wenchuan</tp:taxon-name-part></tp:taxon-name></italic> sp. nov. Right leg I;</p></caption><graphic xmlns:xlink="http://www.w3.org/1999/xlink" xlink:href="bdj-13-e137852-g016_a.jpg" xlink:type="simple" position="float" orientation="portrait" id="oo_1173889.jpg"><uri content-type="original_file" xlink:type="simple">https://binary.pensoft.net/fig/1173889</uri></graphic></fig><fig id="F12068215" position="float" orientation="portrait"><object-id xmlns:xlink="http://www.w3.org/1999/xlink" content-type="arpha" xlink:type="simple">6BA5E7E9-2A18-5F18-8A1B-52693A694B47</object-id><object-id xmlns:xlink="http://www.w3.org/1999/xlink" content-type="doi" xlink:type="simple">10.3897/BDJ.12.e137852.figure16b</object-id><label>Figure 16b.</label><caption><p><italic><tp:taxon-name><tp:taxon-name-part taxon-name-part-type="genus" reg="Latouchia">Latouchia</tp:taxon-name-part><tp:taxon-name-part taxon-name-part-type="species" reg="wenchuan">wenchuan</tp:taxon-name-part></tp:taxon-name></italic> sp. nov. Left leg II;</p></caption><graphic xmlns:xlink="http://www.w3.org/1999/xlink" xlink:href="bdj-13-e137852-g016_b.jpg" xlink:type="simple" position="float" orientation="portrait" id="oo_1138015.jpg"><uri content-type="original_file" xlink:type="simple">https://binary.pensoft.net/fig/1138015</uri></graphic></fig><fig id="F12068216" position="float" orientation="portrait"><object-id xmlns:xlink="http://www.w3.org/1999/xlink" content-type="arpha" xlink:type="simple">7F1D9425-FD28-57D1-93BE-C772CC07B4A4</object-id><object-id xmlns:xlink="http://www.w3.org/1999/xlink" content-type="doi" xlink:type="simple">10.3897/BDJ.12.e137852.figure16c</object-id><label>Figure 16c.</label><caption><p><italic><tp:taxon-name><tp:taxon-name-part taxon-name-part-type="genus" reg="Latouchia">Latouchia</tp:taxon-name-part><tp:taxon-name-part taxon-name-part-type="species" reg="yaoi">yaoi</tp:taxon-name-part></tp:taxon-name></italic> sp. nov. (1) left leg I, (2) left leg II;</p></caption><graphic xmlns:xlink="http://www.w3.org/1999/xlink" xlink:href="bdj-13-e137852-g016_c.jpg" xlink:type="simple" position="float" orientation="portrait" id="oo_1173863.jpg"><uri content-type="original_file" xlink:type="simple">https://binary.pensoft.net/fig/1173863</uri></graphic></fig><fig id="F12068217" position="float" orientation="portrait"><object-id xmlns:xlink="http://www.w3.org/1999/xlink" content-type="arpha" xlink:type="simple">5F45911D-6F95-5AD6-923B-5E4933638719</object-id><object-id xmlns:xlink="http://www.w3.org/1999/xlink" content-type="doi" xlink:type="simple">10.3897/BDJ.12.e137852.figure16d</object-id><label>Figure 16d.</label><caption><p><italic><tp:taxon-name><tp:taxon-name-part taxon-name-part-type="genus" reg="Latouchia">Latouchia</tp:taxon-name-part><tp:taxon-name-part taxon-name-part-type="species" reg="jinyun">jinyun</tp:taxon-name-part></tp:taxon-name></italic> sp. nov. (1) left leg I, (2) left leg II;</p></caption><graphic xmlns:xlink="http://www.w3.org/1999/xlink" xlink:href="bdj-13-e137852-g016_d.jpg" xlink:type="simple" position="float" orientation="portrait" id="oo_1173864.jpg"><uri content-type="original_file" xlink:type="simple">https://binary.pensoft.net/fig/1173864</uri></graphic></fig><fig id="F12068218" position="float" orientation="portrait"><object-id xmlns:xlink="http://www.w3.org/1999/xlink" content-type="arpha" xlink:type="simple">BAC1199E-FA36-512D-86DB-AB61889032B4</object-id><object-id xmlns:xlink="http://www.w3.org/1999/xlink" content-type="doi" xlink:type="simple">10.3897/BDJ.12.e137852.figure16e</object-id><label>Figure 16e.</label><caption><p><italic><tp:taxon-name><tp:taxon-name-part taxon-name-part-type="genus" reg="Latouchia">Latouchia</tp:taxon-name-part><tp:taxon-name-part taxon-name-part-type="species" reg="linmufu">linmufu</tp:taxon-name-part></tp:taxon-name></italic> sp. nov. (1) left leg I, (2) left leg II;</p></caption><graphic xmlns:xlink="http://www.w3.org/1999/xlink" xlink:href="bdj-13-e137852-g016_e.jpg" xlink:type="simple" position="float" orientation="portrait" id="oo_1173865.jpg"><uri content-type="original_file" xlink:type="simple">https://binary.pensoft.net/fig/1173865</uri></graphic></fig><fig id="F12068219" position="float" orientation="portrait"><object-id xmlns:xlink="http://www.w3.org/1999/xlink" content-type="arpha" xlink:type="simple">40D20FD4-10D9-5B79-A4A5-224F1F588FDA</object-id><object-id xmlns:xlink="http://www.w3.org/1999/xlink" content-type="doi" xlink:type="simple">10.3897/BDJ.12.e137852.figure16f</object-id><label>Figure 16f.</label><caption><p><italic><tp:taxon-name><tp:taxon-name-part taxon-name-part-type="genus" reg="Latouchia">Latouchia</tp:taxon-name-part><tp:taxon-name-part taxon-name-part-type="species" reg="calcicola">calcicola</tp:taxon-name-part></tp:taxon-name></italic> sp. nov. (1) left leg I, (2) left leg II.</p></caption><graphic xmlns:xlink="http://www.w3.org/1999/xlink" xlink:href="bdj-13-e137852-g016_f.jpg" xlink:type="simple" position="float" orientation="portrait" id="oo_1173867.jpg"><uri content-type="original_file" xlink:type="simple">https://binary.pensoft.net/fig/1173867</uri></graphic></fig></fig-group><fig id="F12068218" position="float" orientation="portrait"><object-id xmlns:xlink="http://www.w3.org/1999/xlink" content-type="arpha" xlink:type="simple">BAC1199E-FA36-512D-86DB-AB61889032B4</object-id><object-id xmlns:xlink="http://www.w3.org/1999/xlink" content-type="doi" xlink:type="simple">10.3897/BDJ.12.e137852.figure16e</object-id><label>Figure 16e.</label><caption><p><italic><tp:taxon-name><tp:taxon-name-part taxon-name-part-type="genus" reg="Latouchia">Latouchia</tp:taxon-name-part><tp:taxon-name-part taxon-name-part-type="species" reg="linmufu">linmufu</tp:taxon-name-part></tp:taxon-name></italic> sp. nov. (1) left leg I, (2) left leg II;</p></caption><graphic xmlns:xlink="http://www.w3.org/1999/xlink" xlink:href="bdj-13-e137852-g016_e.jpg" xlink:type="simple" position="float" orientation="portrait" id="oo_1173865.jpg"><uri content-type="original_file" xlink:type="simple">https://binary.pensoft.net/fig/1173865</uri></graphic></fig><fig id="F12068220" position="float" orientation="portrait"><object-id xmlns:xlink="http://www.w3.org/1999/xlink" content-type="arpha" xlink:type="simple">D0EE3C1C-3DC7-5388-A3F0-0F4C8C20BB71</object-id><object-id xmlns:xlink="http://www.w3.org/1999/xlink" content-type="doi" xlink:type="simple">10.3897/BDJ.12.e137852.figure17</object-id><label>Figure 17.</label><caption><p>The type localities of <italic><tp:taxon-name><tp:taxon-name-part taxon-name-part-type="genus" reg="Latouchia">Latouchia</tp:taxon-name-part></tp:taxon-name></italic> species of China: <italic><tp:taxon-name><tp:taxon-name-part taxon-name-part-type="genus" reg="Latouchia">L.</tp:taxon-name-part><tp:taxon-name-part taxon-name-part-type="species" reg="calcicola">calcicola</tp:taxon-name-part></tp:taxon-name></italic> sp. nov. (1), <italic><tp:taxon-name><tp:taxon-name-part taxon-name-part-type="genus" reg="Latouchia">L.</tp:taxon-name-part><tp:taxon-name-part taxon-name-part-type="species" reg="jinyun">jinyun</tp:taxon-name-part></tp:taxon-name></italic> sp. nov. (2), <italic><tp:taxon-name><tp:taxon-name-part taxon-name-part-type="genus" reg="Latouchia">L.</tp:taxon-name-part><tp:taxon-name-part taxon-name-part-type="species" reg="linmufu">linmufu</tp:taxon-name-part></tp:taxon-name></italic> sp. nov. (3), <italic><tp:taxon-name><tp:taxon-name-part taxon-name-part-type="genus" reg="Latouchia">L.</tp:taxon-name-part><tp:taxon-name-part taxon-name-part-type="species" reg="wenchuan">wenchuan</tp:taxon-name-part></tp:taxon-name></italic> sp. nov. (4), <italic><tp:taxon-name><tp:taxon-name-part taxon-name-part-type="genus" reg="Latouchia">L.</tp:taxon-name-part><tp:taxon-name-part taxon-name-part-type="species" reg="yaoi">yaoi</tp:taxon-name-part></tp:taxon-name></italic> sp. nov. (5), <italic><tp:taxon-name><tp:taxon-name-part taxon-name-part-type="genus" reg="Latouchia">L.</tp:taxon-name-part><tp:taxon-name-part taxon-name-part-type="species" reg="cornuta">cornuta</tp:taxon-name-part></tp:taxon-name></italic> (6), <italic><tp:taxon-name><tp:taxon-name-part taxon-name-part-type="genus" reg="Latouchia">L.</tp:taxon-name-part><tp:taxon-name-part taxon-name-part-type="species" reg="wenruni">wenruni</tp:taxon-name-part></tp:taxon-name></italic> (7), <italic><tp:taxon-name><tp:taxon-name-part taxon-name-part-type="genus" reg="Latouchia">L.</tp:taxon-name-part><tp:taxon-name-part taxon-name-part-type="species" reg="yuanjingae">yuanjingae</tp:taxon-name-part></tp:taxon-name></italic> (8), <italic><tp:taxon-name><tp:taxon-name-part taxon-name-part-type="genus" reg="Latouchia">L.</tp:taxon-name-part><tp:taxon-name-part taxon-name-part-type="species" reg="hunanensis">hunanensis</tp:taxon-name-part></tp:taxon-name></italic> (9), <italic><tp:taxon-name><tp:taxon-name-part taxon-name-part-type="genus" reg="Latouchia">L.</tp:taxon-name-part><tp:taxon-name-part taxon-name-part-type="species" reg="rufa">rufa</tp:taxon-name-part></tp:taxon-name></italic> (10), <italic><tp:taxon-name><tp:taxon-name-part taxon-name-part-type="genus" reg="Latouchia">L.</tp:taxon-name-part><tp:taxon-name-part taxon-name-part-type="species" reg="formosensis">formosensis</tp:taxon-name-part></tp:taxon-name></italic> (11), <italic><tp:taxon-name><tp:taxon-name-part taxon-name-part-type="genus" reg="Latouchia">L.</tp:taxon-name-part><tp:taxon-name-part taxon-name-part-type="species" reg="formosensis">formosensis</tp:taxon-name-part><tp:taxon-name-part taxon-name-part-type="subspecies" reg="smithi">smithi</tp:taxon-name-part></tp:taxon-name></italic> (12), <italic><tp:taxon-name><tp:taxon-name-part taxon-name-part-type="genus" reg="Latouchia">L.</tp:taxon-name-part><tp:taxon-name-part taxon-name-part-type="species" reg="yejiei">yejiei</tp:taxon-name-part></tp:taxon-name></italic> (13), <italic><tp:taxon-name><tp:taxon-name-part taxon-name-part-type="genus" reg="Latouchia">L.</tp:taxon-name-part><tp:taxon-name-part taxon-name-part-type="species" reg="davidi">davidi</tp:taxon-name-part></tp:taxon-name></italic> (14), <italic><tp:taxon-name><tp:taxon-name-part taxon-name-part-type="genus" reg="Latouchia">L.</tp:taxon-name-part><tp:taxon-name-part taxon-name-part-type="species" reg="fossoria">fossoria</tp:taxon-name-part></tp:taxon-name></italic> (15) and <italic><tp:taxon-name><tp:taxon-name-part taxon-name-part-type="genus" reg="Latouchia">L.</tp:taxon-name-part><tp:taxon-name-part taxon-name-part-type="species" reg="pavlovi">pavlovi</tp:taxon-name-part></tp:taxon-name></italic> (16). The type locality of <italic><tp:taxon-name><tp:taxon-name-part taxon-name-part-type="genus" reg="Latouchia">L.</tp:taxon-name-part><tp:taxon-name-part taxon-name-part-type="species" reg="vinhiensis">vinhiensis</tp:taxon-name-part></tp:taxon-name></italic> is uncertain.</p></caption><graphic xmlns:xlink="http://www.w3.org/1999/xlink" xlink:href="bdj-13-e137852-g017.jpg" position="float" id="oo_1203280.jpg" orientation="portrait" xlink:type="simple"><uri content-type="original_file" xlink:type="simple">https://binary.pensoft.net/fig/1203280</uri></graphic></fig></tp:treatment-sec><ref-list><ref id="B12068125"><element-citation xmlns:xlink="http://www.w3.org/1999/xlink" publication-type="article" xlink:type="simple"><person-group person-group-type="author"><name name-style="western"><surname>Tso</surname><given-names>I M</given-names></name><name name-style="western"><surname>Haupt</surname><given-names>J</given-names></name><name name-style="western"><surname>Zhu</surname><given-names>M S</given-names></name></person-group><year>2003</year><article-title>The trapdoor spider family <tp:taxon-name><tp:taxon-name-part taxon-name-part-type="family">Ctenizidae</tp:taxon-name-part></tp:taxon-name> (<tp:taxon-name><tp:taxon-name-part taxon-name-part-type="class">Arachnida</tp:taxon-name-part></tp:taxon-name>: <tp:taxon-name><tp:taxon-name-part taxon-name-part-type="order">Araneae</tp:taxon-name-part></tp:taxon-name>) from Taiwan</article-title><source>Raffles Bulletin of Zoology</source><volume>51</volume><fpage>25</fpage><lpage>33</lpage></element-citation></ref><ref id="B12249659"><element-citation xmlns:xlink="http://www.w3.org/1999/xlink" publication-type="article" xlink:type="simple"><person-group person-group-type="author"><name name-style="western"><surname>Xu</surname><given-names>X.</given-names></name><name name-style="western"><surname>Yin</surname><given-names>C. M.</given-names></name><name name-style="western"><surname>Bao</surname><given-names>Y. H.</given-names></name></person-group><year>2002</year><article-title>A new species of the genus <italic><tp:taxon-name><tp:taxon-name-part taxon-name-part-type="genus" reg="Latouchia">Latouchia</tp:taxon-name-part></tp:taxon-name></italic> from China (<tp:taxon-name><tp:taxon-name-part taxon-name-part-type="order">Araneae</tp:taxon-name-part></tp:taxon-name>: <tp:taxon-name><tp:taxon-name-part taxon-name-part-type="family">Ctenizidae</tp:taxon-name-part></tp:taxon-name>)</article-title><source>Acta Zootaxonomica Sinica</source><volume>27</volume><fpage>723</fpage><lpage>725</lpage></element-citation></ref></ref-list></tp:taxon-treatment>
