# Supplementary material for: Description of five new species from southern China, with note on the type species of Latouchia Pocock, 1901 (Araneae, Halonoproctidae)
Source: Biodivers Data J. 2025 Jan 2;13:e137852. doi: 10.3897/BDJ.12.e137852 (PMC11718368; doi:10.3897/BDJ.12.e137852)
Supplement: XML Treatment for Latouchia wenchuan [file BDJ.12.e137852-treatment6.xml]

<!DOCTYPE tp:taxon-treatment
  PUBLIC "-//TaxonX//DTD Taxonomic Treatment Publishing DTD v0 20100105//EN" "tax-treatment-NSO.dtd">
<tp:taxon-treatment xmlns:tp="http://www.plazi.org/taxpub"><tp:treatment-meta><mixed-citation publication-type="journal"><person-group><name><surname>Hao</surname><given-names>Long</given-names></name><name><surname>Yu</surname><given-names>Kun</given-names></name><name><surname>Zhang</surname><given-names>Feng</given-names></name></person-group><article-title>Description of five new species from southern China, with note on the type species of <italic><tp:taxon-name><tp:taxon-name-part taxon-name-part-type="genus" reg="Latouchia">Latouchia</tp:taxon-name-part></tp:taxon-name></italic> Pocock, 1901 (<tp:taxon-name><tp:taxon-name-part taxon-name-part-type="order">Araneae</tp:taxon-name-part></tp:taxon-name>, <tp:taxon-name><tp:taxon-name-part taxon-name-part-type="family">Halonoproctidae</tp:taxon-name-part></tp:taxon-name>)</article-title><source>Biodivers Data J</source><day>02</day><month>01</month><year>2025</year><volume>13</volume><pub-id pub-id-type="doi">10.3897/BDJ.12.e137852</pub-id></mixed-citation></tp:treatment-meta><tp:nomenclature><tp:taxon-name>
            <object-id xmlns:xlink="http://www.w3.org/1999/xlink" content-type="arpha" xlink:type="simple">BAC96581-920F-520D-B609-299209E6AF66</object-id>
            <tp:taxon-name-part taxon-name-part-type="genus">Latouchia</tp:taxon-name-part>
            <tp:taxon-name-part taxon-name-part-type="species">wenchuan</tp:taxon-name-part>
            <object-id xmlns:xlink="http://www.w3.org/1999/xlink" content-type="zoobank" xlink:type="simple" object-id-type="ZooBank">36E66BE9-B60A-4A32-B973-D22773BC5714</object-id>
          </tp:taxon-name><tp:taxon-authority>Hao, Yu &amp; Zhang</tp:taxon-authority><tp:taxon-status xmlns:xlink="http://www.w3.org/1999/xlink" xlink:type="simple">sp. nov.</tp:taxon-status></tp:nomenclature><tp:treatment-sec sec-type="materials"><title>Materials</title><list list-type="alpha-lower" list-content="occurrences"><list-item><p><bold>Type status:</bold> <named-content xmlns:xlink="http://www.w3.org/1999/xlink" content-type="dwc:typeStatus" xlink:type="simple">Holotype</named-content>. <bold>Occurrence:</bold> recordedBy: <named-content xmlns:xlink="http://www.w3.org/1999/xlink" content-type="dwc:recordedBy" xlink:type="simple">S. Zheng</named-content>; sex: <named-content xmlns:xlink="http://www.w3.org/1999/xlink" content-type="dwc:sex" xlink:type="simple">male</named-content>; occurrenceID: <named-content xmlns:xlink="http://www.w3.org/1999/xlink" content-type="dwc:occurrenceID" xlink:type="simple">F52E6726-346A-534A-9BCF-60F1281E11AC</named-content>; <bold>Taxon:</bold> scientificName: <named-content xmlns:xlink="http://www.w3.org/1999/xlink" content-type="dwc:scientificName" xlink:type="simple"><italic><tp:taxon-name><tp:taxon-name-part taxon-name-part-type="genus" reg="Latouchia">Latouchia</tp:taxon-name-part><tp:taxon-name-part taxon-name-part-type="species" reg="wenchuan">wenchuan</tp:taxon-name-part></tp:taxon-name></italic> sp. nov.</named-content>; <bold>Location:</bold> country: <named-content xmlns:xlink="http://www.w3.org/1999/xlink" content-type="dwc:country" xlink:type="simple">China</named-content>; stateProvince: <named-content xmlns:xlink="http://www.w3.org/1999/xlink" content-type="dwc:stateProvince" xlink:type="simple">Sichuan</named-content>; county: <named-content xmlns:xlink="http://www.w3.org/1999/xlink" content-type="dwc:county" xlink:type="simple">Wenchuan</named-content>; locality: <named-content xmlns:xlink="http://www.w3.org/1999/xlink" content-type="dwc:locality" xlink:type="simple">near Wenchuan Museum</named-content>; verbatimElevation: <named-content xmlns:xlink="http://www.w3.org/1999/xlink" content-type="dwc:verbatimElevation" xlink:type="simple">1377 m</named-content>; verbatimCoordinates: <named-content xmlns:xlink="http://www.w3.org/1999/xlink" content-type="dwc:verbatimCoordinates" xlink:type="simple">31.4706°N, 103.5829°E</named-content>; <bold>Identification:</bold> identifiedBy: <named-content xmlns:xlink="http://www.w3.org/1999/xlink" content-type="dwc:identifiedBy" xlink:type="simple">L. Hao</named-content>; <bold>Event:</bold> eventDate: <named-content xmlns:xlink="http://www.w3.org/1999/xlink" content-type="dwc:eventDate" xlink:type="simple">27 May 2023</named-content>; <bold>Record Level:</bold> institutionCode: <named-content xmlns:xlink="http://www.w3.org/1999/xlink" content-type="dwc:institutionCode" xlink:type="simple">MHBU-ARA-10000055; KYUARA#1983</named-content></p></list-item></list></tp:treatment-sec><tp:treatment-sec sec-type="Description"><title>Description</title><p><bold>Male</bold> (Holotype, MHBU-ARA-10000055). Colouration in ethanol (Fig. <xref ref-type="fig" rid="F12068193">9</xref>A). Carapace yellowish-brown, with eye mound (Fig. <xref ref-type="fig" rid="F12068193">9</xref>C), fovea, chelicerae and outer edge of carapace darker; area between eye mound and fovea with slightly darker colour subtriangular band. Legs colour as carapace. Opisthosoma: Dorsal side grey; ventral side slightly more yellow than dorsal side (Fig. <xref ref-type="fig" rid="F12068193">9</xref>B). Ventral side of whole body generally brighter than dorsal side; sigilla lighter than rest of sternum (Fig. <xref ref-type="fig" rid="F12068193">9</xref>D).</p><p>Total length 9.22. Carapace 5.03 long, 4.31 wide; opisthosoma 4.17 long, 2.85 wide. Eye group 0.50 long, 0.45 wide anteriorly, 0.68 wide posteriorly; MOA 0.33 long, front width 0.22, back width 0.38. Eye diameters and interdistance: AME 0.11, ALE 0.25, PME 0.15, PLE 0.19, AME–AME 0.14, AME–ALE 0.12, ALE–PLE 0.13, PME–PME 0.30, PME–PLE 0.07. Palpal coxa 1.51 long, 0.81 wide, bearing 18/16 spinules on prolateral-proximal corner. Sternum 3.23 long, 2.46 wide. Labium 0.52 long, 0.87 wide, without cuspule or spinule. Chelicerae without stridulatory ridges; rastellum of left and right chelicerae carrying five and four stout spines, respectively; chelicerae groove with 4/4 and 3/3 teeth of different sizes on promargin and retromargin, respectively.</p><p>Leg formula 4123; measurements: I 15.75 (4.84, 2.29, 3.77, 3.21, 1.64), II 12.29 (3.42, 1.94, 2.94, 2.68, 1.31), III 11.60 (3.33, 1.26, 2.05, 2.93, 2.03), IV 16.19 (4.61, 1.49, 3.57, 4.34, 2.18). Spines on femora to metatarsi of legs I–II straight, sword-like (typical); spines on the prolateral patellae of leg I-II typical, ventrally strong on leg I (especially distally), tip hooked, but absent on leg II; spines on prolateral tibiae several typical, less numerous on leg II, ventrally more elongate, two especially elongate adjacent spines proximally on leg II (Fig. <xref ref-type="fig" rid="F12068197">11</xref>F and Fig. <xref ref-type="fig" rid="F12068209">16</xref><xref ref-type="fig" rid="F12068214">a</xref>, <xref ref-type="fig" rid="F12068215">b</xref>). Short spines on tarsi I–II, spineless III-IV. Spination of right leg I, patellae, Dpv (1), Mrd (1-1-1), rv (1-1-2); tibiae, Drv (2), pv (1-1-2-1-2-2-2-1-2), rl (1-1-2-2-3-1-2); metatarsi, pl (2-2-1-1-1-1-1), rl (2-2-1-1-2-1-2); tarsi, Mp (1-1-1), Mr (1-1-1-1-1). Spination of leg II, patellae, Mpd (1-1-2)/(1-1-2), Drv(1)/(0); tibiae, Mp (1-1-1)/(1-1-1-1), Dpv (2)/(2), rv (2-1-1-1)/(2-1-1-2), Drv (1)/(2); metatarsi, pl(1-1-1-1-1-1-1-1-2)/(1-1-2-1-1-1-3); tarsi, Mp (1-1-1-1-1-1)/(1-1-1-1-1), Mr(1)/(1-1-1). Tibia III unmodified, without demi-saddle shape. Trichobothria of legs present on proximal one-third part of tibiae I–IV, distal half of metatarsi I–III, distal two-thirds part of metatarsus IV and dorsal side of all tarsi; trichobothria on tibiae I–IV and metatarsi I–IV unmodified; trichobothria on tarsi divided into unmodified and clavate forms, with former irregularly distributed across almost entire dorsal surface and latter only present in proximal half. Count of trichobothria on legs: I, tibia 3pd and 2rd, metatarsus 7, tarsus 14 unmodified and 4 clavate; II, tibia 4/5pd and 3/4rd, metatarsus 7/7, tarsus 11/15 unmodified and 3/7 clavate; III, tibia 4/5pd and 4/5rd, metatarsus 7/8, tarsus 13/13 unmodified and 1/3 clavate; IV, tibia 5/5pd and 6/6rd, metatarsus 7/8, tarsus 11/10 unmodified and 1/1 clavate. Tarsal claws: paired claws with six teeth on tarsus I (Fig. <xref ref-type="fig" rid="F12068197">11</xref>E), four teeth on tarsi II–III, two teeth on tarsus IV, unpaired claw bare, without denticle.</p><p>Palp 6.62 long (2.81, 0.99, 2.05, 0.77). Trichobothria on palpal tibia unmodified, present on proximal half part, on cymbium divided into unmodified and clavate forms, with latter occupying majority of trichobothrial area, while former sparsely distributed at distal end of trichobothrial area; count of trichobothria: tibia 1/3pd, 2/3rd, cymbium 2/4 unmodified and 1/3 clavate. Tibia cylindrical, slightly outwards in the middle ventral, with one lyriform organ on ventro-prolateral side of sub-distal part (Fig. <xref ref-type="fig" rid="F12068193">9</xref>E–F). Spination of tibia, Dmp (1-1-1-1)/(1-1-1-1), Mr (7)/(7). Palpal organ: tegulum oval; embolus approximately 1.3 times the tegulum width, with one elevated embolic keel extending from retrolateral side of proximal one-third part of embolus to distal one-third part of ventral side (Fig. <xref ref-type="fig" rid="F12068195">10</xref>D–F); embolus slight bent to retrolateral at distal one-third part of embolus; apex of embolus with an apophysis (Fig. <xref ref-type="fig" rid="F12068195">10</xref>C).</p></tp:treatment-sec><tp:treatment-sec sec-type="Diagnosis"><title>Diagnosis</title><p>The male of new species morphologically resembles those of geographically close <italic><tp:taxon-name><tp:taxon-name-part taxon-name-part-type="genus" reg="Latouchia">L.</tp:taxon-name-part><tp:taxon-name-part taxon-name-part-type="species" reg="yaoi">yaoi</tp:taxon-name-part></tp:taxon-name></italic> sp. nov. on the general morphology of palpal bulb and the pattern of spines on the palpal tibia, but it can be distinguished from <italic><tp:taxon-name><tp:taxon-name-part taxon-name-part-type="genus" reg="Latouchia">L.</tp:taxon-name-part><tp:taxon-name-part taxon-name-part-type="species" reg="yaoi">yaoi</tp:taxon-name-part></tp:taxon-name></italic> by the relatively low keel of embolus and the reduction of number of spines on male palpal tibia (Fig. <xref ref-type="fig" rid="F12068193">9</xref>E–F and Fig. <xref ref-type="fig" rid="F12068201">13</xref>F–G). Another species known only from a historical female specimen from the same wider zone is <italic><tp:taxon-name><tp:taxon-name-part taxon-name-part-type="genus" reg="Latouchia">L.</tp:taxon-name-part><tp:taxon-name-part taxon-name-part-type="species" reg="davidi">davidi</tp:taxon-name-part></tp:taxon-name></italic> (i.e. from Moupingzhen, Sichuan). Whilst direct comparisons are problematic due to sexual dimorphism, the male <italic><tp:taxon-name><tp:taxon-name-part taxon-name-part-type="genus" reg="Latouchia">L.</tp:taxon-name-part><tp:taxon-name-part taxon-name-part-type="species" reg="wenchuan">wenchuan</tp:taxon-name-part></tp:taxon-name></italic> sp. nov. lacks stridulatory ridges on the retrolateral checlicerae as found in the female of <italic><tp:taxon-name><tp:taxon-name-part taxon-name-part-type="genus" reg="Latouchia">L.</tp:taxon-name-part><tp:taxon-name-part taxon-name-part-type="species" reg="davidi">davidi</tp:taxon-name-part></tp:taxon-name></italic> (<xref ref-type="bibr" rid="B12068008">Decae and Caranhac 2020</xref>), but which may be expected in the undescribed male as similar structures are found in both sexes on <italic><tp:taxon-name><tp:taxon-name-part taxon-name-part-type="genus" reg="Latouchia">L.</tp:taxon-name-part><tp:taxon-name-part taxon-name-part-type="species" reg="stridulans">stridulans</tp:taxon-name-part></tp:taxon-name></italic> (<xref ref-type="bibr" rid="B12067999">Decae et al. 2019</xref>).</p></tp:treatment-sec><tp:treatment-sec sec-type="Etymology"><title>Etymology</title><p>The specific epithet is derived from the type locality; noun in apposition.</p></tp:treatment-sec><tp:treatment-sec sec-type="Distribution"><title>Distribution</title><p>Known only from the type locality of Sichuan, China (Fig. <xref ref-type="fig" rid="F12068220">17</xref>).</p></tp:treatment-sec><tp:treatment-sec sec-type="DNA barcode"><title>DNA barcode</title><p>AAAGATATTGGAACTTTATATATGATTTTTGGTGTATGATCGGCTATGCTAGGGACTGCTATAAGAGTAATTATTCGAGTTGAGCTTGGTCAGGTTGGTAGATTGTTTGGGGATGATCATTTGTATAATGTTATTGTTACTGCTCATGCTTTAGTTATGATTTTTTTTATAGTTATGCCTATTATAATTGGTGGTTTTGGGAATTGATTGCTTCCATTAATGATTGGTTCACCAGATATGGCTTTTCCTCGTATAAATAATTTAAGATTTTGATTGCTTTTCCCTTCTTTATTTTTATTGTTGTTATCTTCTATAACGGATATTGGGGTGGGTGCTGGATGGACTATTTATCCTCCATTATCTTCTGATTTAGGACATAGAGGAGGAGGGGTAGATTTTGCTATTTTTTCTCTTCATTTGGCTGGAGGGTCTTCAGTAATAGGTTCTATTAATTTTATTTCTACTATTTTTAATATACGTCCTTTTGGGATAACAATAGAACGAGTTCCTTTATTTGTGTGATCTGTGTTAATTACAACTATTTTGCTTTTATTGTCTTTGCCAGTTTTAGCTGGAGCTATTACTATACTATTAACTGATCGAAATTTTAATACTTCATTTTTTGATCCTGCTGGTGGTGGGGATCCGGTATTATTTCAGCATTTGTTTTGATTTTTTGGTCAC (GenBank accession number: <ext-link xmlns:xlink="http://www.w3.org/1999/xlink" ext-link-type="uri" xlink:href="https://www.ncbi.nlm.nih.gov/nuccore/PQ585637" xlink:type="simple">PQ585637</ext-link>).</p></tp:treatment-sec><tp:treatment-sec><!--Section generated to contain objects referenced in tp:taxon-treatment.--><fig id="F12068193" position="float" orientation="portrait"><object-id xmlns:xlink="http://www.w3.org/1999/xlink" content-type="arpha" xlink:type="simple">6EEE1A8B-BE38-5B9C-AB30-E90470C214BA</object-id><object-id xmlns:xlink="http://www.w3.org/1999/xlink" content-type="doi" xlink:type="simple">10.3897/BDJ.12.e137852.figure9</object-id><label>Figure 9.</label><caption><p><italic><tp:taxon-name><tp:taxon-name-part taxon-name-part-type="genus" reg="Latouchia">Latouchia</tp:taxon-name-part><tp:taxon-name-part taxon-name-part-type="species" reg="wenchuan">wenchuan</tp:taxon-name-part></tp:taxon-name></italic> sp. nov. Holotype male. <bold>A, B</bold> Habitus; <bold>C</bold> Ocular area; <bold>D</bold> Sternum; <bold>E, F</bold> Palp. In prolateral (<bold>E</bold>), retrolateral (<bold>F</bold>), dorsal (<bold>A</bold>, <bold>C</bold>) and ventral (<bold>B</bold>, <bold>D</bold>) view.</p></caption><graphic xmlns:xlink="http://www.w3.org/1999/xlink" xlink:href="bdj-13-e137852-g009.jpg" position="float" id="oo_1138004.jpg" orientation="portrait" xlink:type="simple"><uri content-type="original_file" xlink:type="simple">https://binary.pensoft.net/fig/1138004</uri></graphic></fig><fig id="F12068197" position="float" orientation="portrait"><object-id xmlns:xlink="http://www.w3.org/1999/xlink" content-type="arpha" xlink:type="simple">15C69ECD-0AE5-51D4-AA29-8824D7F70306</object-id><object-id xmlns:xlink="http://www.w3.org/1999/xlink" content-type="doi" xlink:type="simple">10.3897/BDJ.12.e137852.figure11</object-id><label>Figure 11.</label><caption><p><italic><tp:taxon-name><tp:taxon-name-part taxon-name-part-type="genus" reg="Latouchia">Latouchia</tp:taxon-name-part><tp:taxon-name-part taxon-name-part-type="species" reg="wenchuan">wenchuan</tp:taxon-name-part></tp:taxon-name></italic> sp. nov., holotype male. <bold>A, B</bold> Palpal bulb; <bold>C</bold> Embolus; <bold>D</bold> Apex of embolus; <bold>E</bold> Claw of left leg I; <bold>F</bold> Patella and tibia of left leg II, showing the spination. In prolateral (<bold>F</bold>), retrolateral (<bold>B</bold>, <bold>C, E</bold>) and dorsal (<bold>A</bold>, <bold>D</bold>) view. Abbreviations: AE, apex of embolus; BE, base of embolus; DH, distal haematodocha; K–keel; ST–subtegulum; T–tegulum.</p></caption><graphic xmlns:xlink="http://www.w3.org/1999/xlink" xlink:href="bdj-13-e137852-g011.jpg" position="float" id="oo_1138007.jpg" orientation="portrait" xlink:type="simple"><uri content-type="original_file" xlink:type="simple">https://binary.pensoft.net/fig/1138007</uri></graphic></fig><fig-group id="F12068209" position="float" orientation="portrait"><caption><p>Spines on legs I–II of different males. In prolateral <bold>(a–f</bold>) view:</p></caption><fig id="F12068214" position="float" orientation="portrait"><object-id xmlns:xlink="http://www.w3.org/1999/xlink" content-type="arpha" xlink:type="simple">4BF82019-41F1-53BB-99A5-37A046B1869F</object-id><object-id xmlns:xlink="http://www.w3.org/1999/xlink" content-type="doi" xlink:type="simple">10.3897/BDJ.12.e137852.figure16a</object-id><label>Figure 16a.</label><caption><p><italic><tp:taxon-name><tp:taxon-name-part taxon-name-part-type="genus" reg="Latouchia">Latouchia</tp:taxon-name-part><tp:taxon-name-part taxon-name-part-type="species" reg="wenchuan">wenchuan</tp:taxon-name-part></tp:taxon-name></italic> sp. nov. Right leg I;</p></caption><graphic xmlns:xlink="http://www.w3.org/1999/xlink" xlink:href="bdj-13-e137852-g016_a.jpg" xlink:type="simple" position="float" orientation="portrait" id="oo_1173889.jpg"><uri content-type="original_file" xlink:type="simple">https://binary.pensoft.net/fig/1173889</uri></graphic></fig><fig id="F12068215" position="float" orientation="portrait"><object-id xmlns:xlink="http://www.w3.org/1999/xlink" content-type="arpha" xlink:type="simple">6BA5E7E9-2A18-5F18-8A1B-52693A694B47</object-id><object-id xmlns:xlink="http://www.w3.org/1999/xlink" content-type="doi" xlink:type="simple">10.3897/BDJ.12.e137852.figure16b</object-id><label>Figure 16b.</label><caption><p><italic><tp:taxon-name><tp:taxon-name-part taxon-name-part-type="genus" reg="Latouchia">Latouchia</tp:taxon-name-part><tp:taxon-name-part taxon-name-part-type="species" reg="wenchuan">wenchuan</tp:taxon-name-part></tp:taxon-name></italic> sp. nov. Left leg II;</p></caption><graphic xmlns:xlink="http://www.w3.org/1999/xlink" xlink:href="bdj-13-e137852-g016_b.jpg" xlink:type="simple" position="float" orientation="portrait" id="oo_1138015.jpg"><uri content-type="original_file" xlink:type="simple">https://binary.pensoft.net/fig/1138015</uri></graphic></fig><fig id="F12068216" position="float" orientation="portrait"><object-id xmlns:xlink="http://www.w3.org/1999/xlink" content-type="arpha" xlink:type="simple">7F1D9425-FD28-57D1-93BE-C772CC07B4A4</object-id><object-id xmlns:xlink="http://www.w3.org/1999/xlink" content-type="doi" xlink:type="simple">10.3897/BDJ.12.e137852.figure16c</object-id><label>Figure 16c.</label><caption><p><italic><tp:taxon-name><tp:taxon-name-part taxon-name-part-type="genus" reg="Latouchia">Latouchia</tp:taxon-name-part><tp:taxon-name-part taxon-name-part-type="species" reg="yaoi">yaoi</tp:taxon-name-part></tp:taxon-name></italic> sp. nov. (1) left leg I, (2) left leg II;</p></caption><graphic xmlns:xlink="http://www.w3.org/1999/xlink" xlink:href="bdj-13-e137852-g016_c.jpg" xlink:type="simple" position="float" orientation="portrait" id="oo_1173863.jpg"><uri content-type="original_file" xlink:type="simple">https://binary.pensoft.net/fig/1173863</uri></graphic></fig><fig id="F12068217" position="float" orientation="portrait"><object-id xmlns:xlink="http://www.w3.org/1999/xlink" content-type="arpha" xlink:type="simple">5F45911D-6F95-5AD6-923B-5E4933638719</object-id><object-id xmlns:xlink="http://www.w3.org/1999/xlink" content-type="doi" xlink:type="simple">10.3897/BDJ.12.e137852.figure16d</object-id><label>Figure 16d.</label><caption><p><italic><tp:taxon-name><tp:taxon-name-part taxon-name-part-type="genus" reg="Latouchia">Latouchia</tp:taxon-name-part><tp:taxon-name-part taxon-name-part-type="species" reg="jinyun">jinyun</tp:taxon-name-part></tp:taxon-name></italic> sp. nov. (1) left leg I, (2) left leg II;</p></caption><graphic xmlns:xlink="http://www.w3.org/1999/xlink" xlink:href="bdj-13-e137852-g016_d.jpg" xlink:type="simple" position="float" orientation="portrait" id="oo_1173864.jpg"><uri content-type="original_file" xlink:type="simple">https://binary.pensoft.net/fig/1173864</uri></graphic></fig><fig id="F12068218" position="float" orientation="portrait"><object-id xmlns:xlink="http://www.w3.org/1999/xlink" content-type="arpha" xlink:type="simple">BAC1199E-FA36-512D-86DB-AB61889032B4</object-id><object-id xmlns:xlink="http://www.w3.org/1999/xlink" content-type="doi" xlink:type="simple">10.3897/BDJ.12.e137852.figure16e</object-id><label>Figure 16e.</label><caption><p><italic><tp:taxon-name><tp:taxon-name-part taxon-name-part-type="genus" reg="Latouchia">Latouchia</tp:taxon-name-part><tp:taxon-name-part taxon-name-part-type="species" reg="linmufu">linmufu</tp:taxon-name-part></tp:taxon-name></italic> sp. nov. (1) left leg I, (2) left leg II;</p></caption><graphic xmlns:xlink="http://www.w3.org/1999/xlink" xlink:href="bdj-13-e137852-g016_e.jpg" xlink:type="simple" position="float" orientation="portrait" id="oo_1173865.jpg"><uri content-type="original_file" xlink:type="simple">https://binary.pensoft.net/fig/1173865</uri></graphic></fig><fig id="F12068219" position="float" orientation="portrait"><object-id xmlns:xlink="http://www.w3.org/1999/xlink" content-type="arpha" xlink:type="simple">40D20FD4-10D9-5B79-A4A5-224F1F588FDA</object-id><object-id xmlns:xlink="http://www.w3.org/1999/xlink" content-type="doi" xlink:type="simple">10.3897/BDJ.12.e137852.figure16f</object-id><label>Figure 16f.</label><caption><p><italic><tp:taxon-name><tp:taxon-name-part taxon-name-part-type="genus" reg="Latouchia">Latouchia</tp:taxon-name-part><tp:taxon-name-part taxon-name-part-type="species" reg="calcicola">calcicola</tp:taxon-name-part></tp:taxon-name></italic> sp. nov. (1) left leg I, (2) left leg II.</p></caption><graphic xmlns:xlink="http://www.w3.org/1999/xlink" xlink:href="bdj-13-e137852-g016_f.jpg" xlink:type="simple" position="float" orientation="portrait" id="oo_1173867.jpg"><uri content-type="original_file" xlink:type="simple">https://binary.pensoft.net/fig/1173867</uri></graphic></fig></fig-group><fig id="F12068214" position="float" orientation="portrait"><object-id xmlns:xlink="http://www.w3.org/1999/xlink" content-type="arpha" xlink:type="simple">4BF82019-41F1-53BB-99A5-37A046B1869F</object-id><object-id xmlns:xlink="http://www.w3.org/1999/xlink" content-type="doi" xlink:type="simple">10.3897/BDJ.12.e137852.figure16a</object-id><label>Figure 16a.</label><caption><p><italic><tp:taxon-name><tp:taxon-name-part taxon-name-part-type="genus" reg="Latouchia">Latouchia</tp:taxon-name-part><tp:taxon-name-part taxon-name-part-type="species" reg="wenchuan">wenchuan</tp:taxon-name-part></tp:taxon-name></italic> sp. nov. Right leg I;</p></caption><graphic xmlns:xlink="http://www.w3.org/1999/xlink" xlink:href="bdj-13-e137852-g016_a.jpg" xlink:type="simple" position="float" orientation="portrait" id="oo_1173889.jpg"><uri content-type="original_file" xlink:type="simple">https://binary.pensoft.net/fig/1173889</uri></graphic></fig><fig id="F12068215" position="float" orientation="portrait"><object-id xmlns:xlink="http://www.w3.org/1999/xlink" content-type="arpha" xlink:type="simple">6BA5E7E9-2A18-5F18-8A1B-52693A694B47</object-id><object-id xmlns:xlink="http://www.w3.org/1999/xlink" content-type="doi" xlink:type="simple">10.3897/BDJ.12.e137852.figure16b</object-id><label>Figure 16b.</label><caption><p><italic><tp:taxon-name><tp:taxon-name-part taxon-name-part-type="genus" reg="Latouchia">Latouchia</tp:taxon-name-part><tp:taxon-name-part taxon-name-part-type="species" reg="wenchuan">wenchuan</tp:taxon-name-part></tp:taxon-name></italic> sp. nov. Left leg II;</p></caption><graphic xmlns:xlink="http://www.w3.org/1999/xlink" xlink:href="bdj-13-e137852-g016_b.jpg" xlink:type="simple" position="float" orientation="portrait" id="oo_1138015.jpg"><uri content-type="original_file" xlink:type="simple">https://binary.pensoft.net/fig/1138015</uri></graphic></fig><fig id="F12068195" position="float" orientation="portrait"><object-id xmlns:xlink="http://www.w3.org/1999/xlink" content-type="arpha" xlink:type="simple">656DB83E-7D90-527E-AF12-78D5006FBB03</object-id><object-id xmlns:xlink="http://www.w3.org/1999/xlink" content-type="doi" xlink:type="simple">10.3897/BDJ.12.e137852.figure10</object-id><label>Figure 10.</label><caption><p>Palp of <italic><tp:taxon-name><tp:taxon-name-part taxon-name-part-type="genus" reg="Latouchia">Latouchia</tp:taxon-name-part><tp:taxon-name-part taxon-name-part-type="species" reg="wenchuan">wenchuan</tp:taxon-name-part></tp:taxon-name></italic> sp. nov., holotype male. <bold>A</bold> Palp; <bold>B</bold> Spines on the tibia of palp; <bold>C</bold> Apex of embolus; <bold>D–F</bold> Bulb. In prolateral (<bold>C</bold>), retrolateral (<bold>B</bold>, <bold>F</bold>), dorsal (<bold>E</bold>) and ventral (<bold>A</bold>, <bold>D</bold>) view. Abbreviations: K–keel.</p></caption><graphic xmlns:xlink="http://www.w3.org/1999/xlink" xlink:href="bdj-13-e137852-g010.jpg" position="float" id="oo_1138006.jpg" orientation="portrait" xlink:type="simple"><uri content-type="original_file" xlink:type="simple">https://binary.pensoft.net/fig/1138006</uri></graphic></fig><fig id="F12068201" position="float" orientation="portrait"><object-id xmlns:xlink="http://www.w3.org/1999/xlink" content-type="arpha" xlink:type="simple">A0271990-7076-5C1B-A55A-EB426E454B0E</object-id><object-id xmlns:xlink="http://www.w3.org/1999/xlink" content-type="doi" xlink:type="simple">10.3897/BDJ.12.e137852.figure13</object-id><label>Figure 13.</label><caption><p><italic><tp:taxon-name><tp:taxon-name-part taxon-name-part-type="genus" reg="Latouchia">Latouchia</tp:taxon-name-part><tp:taxon-name-part taxon-name-part-type="species" reg="yaoi">yaoi</tp:taxon-name-part></tp:taxon-name></italic> sp. nov. <bold>A</bold>, <bold>C</bold>, <bold>E–H</bold> Holotype male; <bold>B</bold>, <bold>D</bold>, <bold>I</bold> Paratype female. <bold>A, B</bold> Habitus; <bold>C, D</bold> Sternums; <bold>E–G</bold> Palp; <bold>H</bold> Apex of embolus; <bold>I</bold> Vulva. In prolateral (<bold>F</bold>, <bold>H</bold>), retrolateral (<bold>G</bold>), dorsal (<bold>A</bold>, <bold>B</bold>, <bold>I</bold>) and ventral (<bold>C–E</bold>) view.</p></caption><graphic xmlns:xlink="http://www.w3.org/1999/xlink" xlink:href="bdj-13-e137852-g013.jpg" position="float" id="oo_1138011.jpg" orientation="portrait" xlink:type="simple"><uri content-type="original_file" xlink:type="simple">https://binary.pensoft.net/fig/1138011</uri></graphic></fig><fig id="F12068220" position="float" orientation="portrait"><object-id xmlns:xlink="http://www.w3.org/1999/xlink" content-type="arpha" xlink:type="simple">D0EE3C1C-3DC7-5388-A3F0-0F4C8C20BB71</object-id><object-id xmlns:xlink="http://www.w3.org/1999/xlink" content-type="doi" xlink:type="simple">10.3897/BDJ.12.e137852.figure17</object-id><label>Figure 17.</label><caption><p>The type localities of <italic><tp:taxon-name><tp:taxon-name-part taxon-name-part-type="genus" reg="Latouchia">Latouchia</tp:taxon-name-part></tp:taxon-name></italic> species of China: <italic><tp:taxon-name><tp:taxon-name-part taxon-name-part-type="genus" reg="Latouchia">L.</tp:taxon-name-part><tp:taxon-name-part taxon-name-part-type="species" reg="calcicola">calcicola</tp:taxon-name-part></tp:taxon-name></italic> sp. nov. (1), <italic><tp:taxon-name><tp:taxon-name-part taxon-name-part-type="genus" reg="Latouchia">L.</tp:taxon-name-part><tp:taxon-name-part taxon-name-part-type="species" reg="jinyun">jinyun</tp:taxon-name-part></tp:taxon-name></italic> sp. nov. (2), <italic><tp:taxon-name><tp:taxon-name-part taxon-name-part-type="genus" reg="Latouchia">L.</tp:taxon-name-part><tp:taxon-name-part taxon-name-part-type="species" reg="linmufu">linmufu</tp:taxon-name-part></tp:taxon-name></italic> sp. nov. (3), <italic><tp:taxon-name><tp:taxon-name-part taxon-name-part-type="genus" reg="Latouchia">L.</tp:taxon-name-part><tp:taxon-name-part taxon-name-part-type="species" reg="wenchuan">wenchuan</tp:taxon-name-part></tp:taxon-name></italic> sp. nov. (4), <italic><tp:taxon-name><tp:taxon-name-part taxon-name-part-type="genus" reg="Latouchia">L.</tp:taxon-name-part><tp:taxon-name-part taxon-name-part-type="species" reg="yaoi">yaoi</tp:taxon-name-part></tp:taxon-name></italic> sp. nov. (5), <italic><tp:taxon-name><tp:taxon-name-part taxon-name-part-type="genus" reg="Latouchia">L.</tp:taxon-name-part><tp:taxon-name-part taxon-name-part-type="species" reg="cornuta">cornuta</tp:taxon-name-part></tp:taxon-name></italic> (6), <italic><tp:taxon-name><tp:taxon-name-part taxon-name-part-type="genus" reg="Latouchia">L.</tp:taxon-name-part><tp:taxon-name-part taxon-name-part-type="species" reg="wenruni">wenruni</tp:taxon-name-part></tp:taxon-name></italic> (7), <italic><tp:taxon-name><tp:taxon-name-part taxon-name-part-type="genus" reg="Latouchia">L.</tp:taxon-name-part><tp:taxon-name-part taxon-name-part-type="species" reg="yuanjingae">yuanjingae</tp:taxon-name-part></tp:taxon-name></italic> (8), <italic><tp:taxon-name><tp:taxon-name-part taxon-name-part-type="genus" reg="Latouchia">L.</tp:taxon-name-part><tp:taxon-name-part taxon-name-part-type="species" reg="hunanensis">hunanensis</tp:taxon-name-part></tp:taxon-name></italic> (9), <italic><tp:taxon-name><tp:taxon-name-part taxon-name-part-type="genus" reg="Latouchia">L.</tp:taxon-name-part><tp:taxon-name-part taxon-name-part-type="species" reg="rufa">rufa</tp:taxon-name-part></tp:taxon-name></italic> (10), <italic><tp:taxon-name><tp:taxon-name-part taxon-name-part-type="genus" reg="Latouchia">L.</tp:taxon-name-part><tp:taxon-name-part taxon-name-part-type="species" reg="formosensis">formosensis</tp:taxon-name-part></tp:taxon-name></italic> (11), <italic><tp:taxon-name><tp:taxon-name-part taxon-name-part-type="genus" reg="Latouchia">L.</tp:taxon-name-part><tp:taxon-name-part taxon-name-part-type="species" reg="formosensis">formosensis</tp:taxon-name-part><tp:taxon-name-part taxon-name-part-type="subspecies" reg="smithi">smithi</tp:taxon-name-part></tp:taxon-name></italic> (12), <italic><tp:taxon-name><tp:taxon-name-part taxon-name-part-type="genus" reg="Latouchia">L.</tp:taxon-name-part><tp:taxon-name-part taxon-name-part-type="species" reg="yejiei">yejiei</tp:taxon-name-part></tp:taxon-name></italic> (13), <italic><tp:taxon-name><tp:taxon-name-part taxon-name-part-type="genus" reg="Latouchia">L.</tp:taxon-name-part><tp:taxon-name-part taxon-name-part-type="species" reg="davidi">davidi</tp:taxon-name-part></tp:taxon-name></italic> (14), <italic><tp:taxon-name><tp:taxon-name-part taxon-name-part-type="genus" reg="Latouchia">L.</tp:taxon-name-part><tp:taxon-name-part taxon-name-part-type="species" reg="fossoria">fossoria</tp:taxon-name-part></tp:taxon-name></italic> (15) and <italic><tp:taxon-name><tp:taxon-name-part taxon-name-part-type="genus" reg="Latouchia">L.</tp:taxon-name-part><tp:taxon-name-part taxon-name-part-type="species" reg="pavlovi">pavlovi</tp:taxon-name-part></tp:taxon-name></italic> (16). The type locality of <italic><tp:taxon-name><tp:taxon-name-part taxon-name-part-type="genus" reg="Latouchia">L.</tp:taxon-name-part><tp:taxon-name-part taxon-name-part-type="species" reg="vinhiensis">vinhiensis</tp:taxon-name-part></tp:taxon-name></italic> is uncertain.</p></caption><graphic xmlns:xlink="http://www.w3.org/1999/xlink" xlink:href="bdj-13-e137852-g017.jpg" position="float" id="oo_1203280.jpg" orientation="portrait" xlink:type="simple"><uri content-type="original_file" xlink:type="simple">https://binary.pensoft.net/fig/1203280</uri></graphic></fig></tp:treatment-sec><ref-list><ref id="B12068008"><element-citation xmlns:xlink="http://www.w3.org/1999/xlink" publication-type="article" xlink:type="simple"><person-group person-group-type="author"><name name-style="western"><surname>Decae</surname><given-names>Arthur</given-names></name><name name-style="western"><surname>Caranhac</surname><given-names>Gilbert</given-names></name></person-group><year>2020</year><article-title>The genus <italic><tp:taxon-name><tp:taxon-name-part taxon-name-part-type="genus" reg="Latouchia">Latouchia</tp:taxon-name-part></tp:taxon-name></italic> Pocock, 1901: a taxonomic update (<tp:taxon-name><tp:taxon-name-part taxon-name-part-type="order">Araneae</tp:taxon-name-part></tp:taxon-name>: <tp:taxon-name><tp:taxon-name-part taxon-name-part-type="suborder">Mygalomorphae</tp:taxon-name-part></tp:taxon-name>: <tp:taxon-name><tp:taxon-name-part taxon-name-part-type="subfamily">Ummidiinae</tp:taxon-name-part></tp:taxon-name>)</article-title><source>Arachnology</source><volume>18</volume><issue>6</issue><pub-id pub-id-type="doi">10.13156/arac.2020.18.6.563</pub-id></element-citation></ref><ref id="B12067999"><element-citation xmlns:xlink="http://www.w3.org/1999/xlink" publication-type="article" xlink:type="simple"><person-group person-group-type="author"><name name-style="western"><surname>Decae</surname><given-names>Arthur</given-names></name><name name-style="western"><surname>Mammola</surname><given-names>Stefano</given-names></name><name name-style="western"><surname>Rizzo</surname><given-names>Pierluigi</given-names></name><name name-style="western"><surname>Isaia</surname><given-names>Marco</given-names></name></person-group><year>2019</year><article-title>Systematics, ecology and distribution of the mygalomorph spider genus <italic><tp:taxon-name><tp:taxon-name-part taxon-name-part-type="genus" reg="Cteniza">Cteniza</tp:taxon-name-part></tp:taxon-name></italic> Latreille, 1829 (<tp:taxon-name><tp:taxon-name-part taxon-name-part-type="order">Araneae</tp:taxon-name-part></tp:taxon-name>, <tp:taxon-name><tp:taxon-name-part taxon-name-part-type="suborder">Mygalomorphae</tp:taxon-name-part></tp:taxon-name>, <tp:taxon-name><tp:taxon-name-part taxon-name-part-type="family">Ctenizidae</tp:taxon-name-part></tp:taxon-name>)</article-title><source>Zootaxa</source><volume>4550</volume><issue>4</issue><pub-id pub-id-type="doi">10.11646/zootaxa.4550.4.2</pub-id></element-citation></ref></ref-list></tp:taxon-treatment>
