# Supplementary material for: Description of five new species from southern China, with note on the type species of Latouchia Pocock, 1901 (Araneae, Halonoproctidae)
Source: Biodivers Data J. 2025 Jan 2;13:e137852. doi: 10.3897/BDJ.12.e137852 (PMC11718368; doi:10.3897/BDJ.12.e137852)
Supplement: XML Treatment for Latouchia yaoi [file BDJ.12.e137852-treatment7.xml]

<!DOCTYPE tp:taxon-treatment
  PUBLIC "-//TaxonX//DTD Taxonomic Treatment Publishing DTD v0 20100105//EN" "tax-treatment-NSO.dtd">
<tp:taxon-treatment xmlns:tp="http://www.plazi.org/taxpub"><tp:treatment-meta><mixed-citation publication-type="journal"><person-group><name><surname>Hao</surname><given-names>Long</given-names></name><name><surname>Yu</surname><given-names>Kun</given-names></name><name><surname>Zhang</surname><given-names>Feng</given-names></name></person-group><article-title>Description of five new species from southern China, with note on the type species of <italic><tp:taxon-name><tp:taxon-name-part taxon-name-part-type="genus" reg="Latouchia">Latouchia</tp:taxon-name-part></tp:taxon-name></italic> Pocock, 1901 (<tp:taxon-name><tp:taxon-name-part taxon-name-part-type="order">Araneae</tp:taxon-name-part></tp:taxon-name>, <tp:taxon-name><tp:taxon-name-part taxon-name-part-type="family">Halonoproctidae</tp:taxon-name-part></tp:taxon-name>)</article-title><source>Biodivers Data J</source><day>02</day><month>01</month><year>2025</year><volume>13</volume><pub-id pub-id-type="doi">10.3897/BDJ.12.e137852</pub-id></mixed-citation></tp:treatment-meta><tp:nomenclature><tp:taxon-name>
            <object-id xmlns:xlink="http://www.w3.org/1999/xlink" content-type="arpha" xlink:type="simple">51128E69-0B84-58EA-87D5-1AF16401264F</object-id>
            <tp:taxon-name-part taxon-name-part-type="genus">Latouchia</tp:taxon-name-part>
            <tp:taxon-name-part taxon-name-part-type="species">yaoi</tp:taxon-name-part>
            <object-id xmlns:xlink="http://www.w3.org/1999/xlink" content-type="zoobank" xlink:type="simple" object-id-type="ZooBank">5E6EE817-2BF0-4943-89CB-5D7AA980ED8B</object-id>
          </tp:taxon-name><tp:taxon-authority>Hao, Yu &amp; Zhang</tp:taxon-authority><tp:taxon-status xmlns:xlink="http://www.w3.org/1999/xlink" xlink:type="simple">sp. nov.</tp:taxon-status></tp:nomenclature><tp:treatment-sec sec-type="materials"><title>Materials</title><list list-type="alpha-lower" list-content="occurrences"><list-item><p><bold>Type status:</bold> <named-content xmlns:xlink="http://www.w3.org/1999/xlink" content-type="dwc:typeStatus" xlink:type="simple">Holotype</named-content>. <bold>Occurrence:</bold> recordedBy: <named-content xmlns:xlink="http://www.w3.org/1999/xlink" content-type="dwc:recordedBy" xlink:type="simple">K. Yu &amp; Y. Liang</named-content>; sex: <named-content xmlns:xlink="http://www.w3.org/1999/xlink" content-type="dwc:sex" xlink:type="simple">male (raised by L. Hao and matured in September 2023)</named-content>; occurrenceID: <named-content xmlns:xlink="http://www.w3.org/1999/xlink" content-type="dwc:occurrenceID" xlink:type="simple">9F849FFB-0671-5D0F-B87E-2D3C9385C159</named-content>; <bold>Taxon:</bold> scientificName: <named-content xmlns:xlink="http://www.w3.org/1999/xlink" content-type="dwc:scientificName" xlink:type="simple"><italic><tp:taxon-name><tp:taxon-name-part taxon-name-part-type="genus" reg="Latouchia">Latouchia</tp:taxon-name-part><tp:taxon-name-part taxon-name-part-type="species" reg="yaoi">yaoi</tp:taxon-name-part></tp:taxon-name></italic> sp. nov.</named-content>; <bold>Location:</bold> country: <named-content xmlns:xlink="http://www.w3.org/1999/xlink" content-type="dwc:country" xlink:type="simple">China</named-content>; stateProvince: <named-content xmlns:xlink="http://www.w3.org/1999/xlink" content-type="dwc:stateProvince" xlink:type="simple">Shaanxi</named-content>; county: <named-content xmlns:xlink="http://www.w3.org/1999/xlink" content-type="dwc:county" xlink:type="simple">Hanzhong</named-content>; locality: <named-content xmlns:xlink="http://www.w3.org/1999/xlink" content-type="dwc:locality" xlink:type="simple">Wuxiang Town, near Tiantai National Forest Park</named-content>; verbatimElevation: <named-content xmlns:xlink="http://www.w3.org/1999/xlink" content-type="dwc:verbatimElevation" xlink:type="simple">859 m</named-content>; verbatimCoordinates: <named-content xmlns:xlink="http://www.w3.org/1999/xlink" content-type="dwc:verbatimCoordinates" xlink:type="simple">33.2450°N, 107.0528°E</named-content>; <bold>Identification:</bold> identifiedBy: <named-content xmlns:xlink="http://www.w3.org/1999/xlink" content-type="dwc:identifiedBy" xlink:type="simple">L. Hao</named-content>; <bold>Event:</bold> eventDate: <named-content xmlns:xlink="http://www.w3.org/1999/xlink" content-type="dwc:eventDate" xlink:type="simple">28 January 2023</named-content>; <bold>Record Level:</bold> institutionCode: <named-content xmlns:xlink="http://www.w3.org/1999/xlink" content-type="dwc:institutionCode" xlink:type="simple">MHBU-ARA-10000056; KYUARA#1984</named-content></p></list-item><list-item><p><bold>Type status:</bold> <named-content xmlns:xlink="http://www.w3.org/1999/xlink" content-type="dwc:typeStatus" xlink:type="simple">Paratype</named-content>. <bold>Occurrence:</bold> recordedBy: <named-content xmlns:xlink="http://www.w3.org/1999/xlink" content-type="dwc:recordedBy" xlink:type="simple">K. Yu &amp; Y. Liang</named-content>; sex: <named-content xmlns:xlink="http://www.w3.org/1999/xlink" content-type="dwc:sex" xlink:type="simple">female</named-content>; occurrenceID: <named-content xmlns:xlink="http://www.w3.org/1999/xlink" content-type="dwc:occurrenceID" xlink:type="simple">293B63F8-DB8B-510B-AACE-DF988169EB45</named-content>; <bold>Taxon:</bold> scientificName: <named-content xmlns:xlink="http://www.w3.org/1999/xlink" content-type="dwc:scientificName" xlink:type="simple"><italic><tp:taxon-name><tp:taxon-name-part taxon-name-part-type="genus" reg="Latouchia">Latouchia</tp:taxon-name-part><tp:taxon-name-part taxon-name-part-type="species" reg="yaoi">yaoi</tp:taxon-name-part></tp:taxon-name></italic> sp. nov.</named-content>; <bold>Location:</bold> country: <named-content xmlns:xlink="http://www.w3.org/1999/xlink" content-type="dwc:country" xlink:type="simple">China</named-content>; stateProvince: <named-content xmlns:xlink="http://www.w3.org/1999/xlink" content-type="dwc:stateProvince" xlink:type="simple">Shaanxi</named-content>; county: <named-content xmlns:xlink="http://www.w3.org/1999/xlink" content-type="dwc:county" xlink:type="simple">Hanzhong</named-content>; locality: <named-content xmlns:xlink="http://www.w3.org/1999/xlink" content-type="dwc:locality" xlink:type="simple">Wuxiang Town, near Tiantai National Forest Park</named-content>; verbatimElevation: <named-content xmlns:xlink="http://www.w3.org/1999/xlink" content-type="dwc:verbatimElevation" xlink:type="simple">859 m</named-content>; verbatimCoordinates: <named-content xmlns:xlink="http://www.w3.org/1999/xlink" content-type="dwc:verbatimCoordinates" xlink:type="simple">33.2450°N, 107.0528°E</named-content>; <bold>Identification:</bold> identifiedBy: <named-content xmlns:xlink="http://www.w3.org/1999/xlink" content-type="dwc:identifiedBy" xlink:type="simple">L. Hao</named-content>; <bold>Event:</bold> eventDate: <named-content xmlns:xlink="http://www.w3.org/1999/xlink" content-type="dwc:eventDate" xlink:type="simple">7 February 2023</named-content>; <bold>Record Level:</bold> institutionCode: <named-content xmlns:xlink="http://www.w3.org/1999/xlink" content-type="dwc:institutionCode" xlink:type="simple">MHBU-ARA-10000057; KYUARA#0059</named-content></p></list-item><list-item><p><bold>Type status:</bold> <named-content xmlns:xlink="http://www.w3.org/1999/xlink" content-type="dwc:typeStatus" xlink:type="simple">Paratype</named-content>. <bold>Occurrence:</bold> recordedBy: <named-content xmlns:xlink="http://www.w3.org/1999/xlink" content-type="dwc:recordedBy" xlink:type="simple">K. Yu &amp; Y. Liang</named-content>; sex: <named-content xmlns:xlink="http://www.w3.org/1999/xlink" content-type="dwc:sex" xlink:type="simple">female</named-content>; occurrenceID: <named-content xmlns:xlink="http://www.w3.org/1999/xlink" content-type="dwc:occurrenceID" xlink:type="simple">D467B434-D070-576A-B5C7-626D290DE468</named-content>; <bold>Taxon:</bold> scientificName: <named-content xmlns:xlink="http://www.w3.org/1999/xlink" content-type="dwc:scientificName" xlink:type="simple"><italic><tp:taxon-name><tp:taxon-name-part taxon-name-part-type="genus" reg="Latouchia">Latouchia</tp:taxon-name-part><tp:taxon-name-part taxon-name-part-type="species" reg="yaoi">yaoi</tp:taxon-name-part></tp:taxon-name></italic> sp. nov.</named-content>; <bold>Location:</bold> country: <named-content xmlns:xlink="http://www.w3.org/1999/xlink" content-type="dwc:country" xlink:type="simple">China</named-content>; stateProvince: <named-content xmlns:xlink="http://www.w3.org/1999/xlink" content-type="dwc:stateProvince" xlink:type="simple">Shaanxi</named-content>; county: <named-content xmlns:xlink="http://www.w3.org/1999/xlink" content-type="dwc:county" xlink:type="simple">Hanzhong</named-content>; locality: <named-content xmlns:xlink="http://www.w3.org/1999/xlink" content-type="dwc:locality" xlink:type="simple">Wuxiang Town, near Tiantai National Forest Park</named-content>; verbatimElevation: <named-content xmlns:xlink="http://www.w3.org/1999/xlink" content-type="dwc:verbatimElevation" xlink:type="simple">859 m</named-content>; verbatimCoordinates: <named-content xmlns:xlink="http://www.w3.org/1999/xlink" content-type="dwc:verbatimCoordinates" xlink:type="simple">33.2450°N, 107.0528°E</named-content>; <bold>Identification:</bold> identifiedBy: <named-content xmlns:xlink="http://www.w3.org/1999/xlink" content-type="dwc:identifiedBy" xlink:type="simple">L. Hao</named-content>; <bold>Event:</bold> eventDate: <named-content xmlns:xlink="http://www.w3.org/1999/xlink" content-type="dwc:eventDate" xlink:type="simple">7 February 2023</named-content>; <bold>Record Level:</bold> institutionCode: <named-content xmlns:xlink="http://www.w3.org/1999/xlink" content-type="dwc:institutionCode" xlink:type="simple">MHBU-ARA-10000058; KYUARA#0060</named-content></p></list-item><list-item><p><bold>Type status:</bold> <named-content xmlns:xlink="http://www.w3.org/1999/xlink" content-type="dwc:typeStatus" xlink:type="simple">Paratype</named-content>. <bold>Occurrence:</bold> recordedBy: <named-content xmlns:xlink="http://www.w3.org/1999/xlink" content-type="dwc:recordedBy" xlink:type="simple">K. Yu &amp; Y. Yang</named-content>; sex: <named-content xmlns:xlink="http://www.w3.org/1999/xlink" content-type="dwc:sex" xlink:type="simple">female</named-content>; occurrenceID: <named-content xmlns:xlink="http://www.w3.org/1999/xlink" content-type="dwc:occurrenceID" xlink:type="simple">B46D3ADD-607F-58D8-A457-0888958F1B16</named-content>; <bold>Taxon:</bold> scientificName: <named-content xmlns:xlink="http://www.w3.org/1999/xlink" content-type="dwc:scientificName" xlink:type="simple"><italic><tp:taxon-name><tp:taxon-name-part taxon-name-part-type="genus" reg="Latouchia">Latouchia</tp:taxon-name-part><tp:taxon-name-part taxon-name-part-type="species" reg="yaoi">yaoi</tp:taxon-name-part></tp:taxon-name></italic> sp. nov.</named-content>; <bold>Location:</bold> country: <named-content xmlns:xlink="http://www.w3.org/1999/xlink" content-type="dwc:country" xlink:type="simple">China</named-content>; stateProvince: <named-content xmlns:xlink="http://www.w3.org/1999/xlink" content-type="dwc:stateProvince" xlink:type="simple">Shaanxi</named-content>; county: <named-content xmlns:xlink="http://www.w3.org/1999/xlink" content-type="dwc:county" xlink:type="simple">Hanzhong</named-content>; locality: <named-content xmlns:xlink="http://www.w3.org/1999/xlink" content-type="dwc:locality" xlink:type="simple">Shengshui Town, Majiazui Village, near Shengshui Temple</named-content>; verbatimElevation: <named-content xmlns:xlink="http://www.w3.org/1999/xlink" content-type="dwc:verbatimElevation" xlink:type="simple">540 m</named-content>; verbatimCoordinates: <named-content xmlns:xlink="http://www.w3.org/1999/xlink" content-type="dwc:verbatimCoordinates" xlink:type="simple">33.0351°N, 107.1120°E</named-content>; <bold>Identification:</bold> identifiedBy: <named-content xmlns:xlink="http://www.w3.org/1999/xlink" content-type="dwc:identifiedBy" xlink:type="simple">L. Hao</named-content>; <bold>Event:</bold> eventDate: <named-content xmlns:xlink="http://www.w3.org/1999/xlink" content-type="dwc:eventDate" xlink:type="simple">28 April 2020</named-content>; <bold>Record Level:</bold> institutionCode: <named-content xmlns:xlink="http://www.w3.org/1999/xlink" content-type="dwc:institutionCode" xlink:type="simple">MHBU-ARA-10000059; KYUARA#1986</named-content></p></list-item></list></tp:treatment-sec><tp:treatment-sec sec-type="Description"><title>Description</title><p><bold>Male</bold> (Holotype, MHBU-ARA-10000056). Colouration in ethanol (Fig. <xref ref-type="fig" rid="F12068201">13</xref>A; for colouration of living holotype male, see Fig. <xref ref-type="fig" rid="F12068199">12</xref>C). Carapace yellowish-brown, chelicerae darker than carapace, with eye mound, fovea and outer edge of carapace darker; area between eye mound and fovea with two slightly darker longitudinal colour bands. Legs yellowish-brown, with femora gradually transitioning to slightly deeper hue from proximal to distal, darker than rest of legs. Opisthosoma: dorsal side grey, with distinct dark pattern; ventral side with dense black fur, slightly darker than dorsal side; booklung covers yellow. Ventral side of whole body generally brighter than dorsal side; sigilla slightly darker than rest of sternum (Fig. <xref ref-type="fig" rid="F12068201">13</xref>C).</p><p>Total length 10.07. Carapace 5.21 long, 4.60 wide; opisthosoma 4.84 long, 3.59 wide. Eye group 0.47 long, 0.53 wide anteriorly, 0.65 wide posteriorly; MOA 0.35 long, front width 0.23, back width 0.45. Eye diameters and interdistance: AME 0.14, ALE 0.16, PME 0.12, PLE 0.17, AME–AME 0.12, AME–ALE 0.11, ALE–PLE 0.15, PME– PME 0.35, PME–PLE 0.03. Palpal coxa 1.78 long, 1.01 wide, bearing 11/14 spinules on prolateral-proximal corner. Sternum 3.04 long, 2.63 wide. Labium 0.43 long, 0.84 wide, without cuspule or spinule. Chelicerae without stridulatory ridges; rastellum of left and right chelicerae carrying six and five stout spines, respectively; chelicerae groove with 5/5 and 3/3 teeth of different sizes on promargin and retromargin, respectively.</p><p>Leg formula 4123; measurements: Ⅰ 13.59 (3.35, 1.49, 3.68, 3.12, 1.95), II 12.78 (3.40, 1.24, 3.33, 3.10, 1.71), III 11.80 (2.81, 1.06, 2.48, 3.13, 2.32), IV 17.96 (5.47, 2.26, 4.30, 3.91, 2.02). Spines on femora to metatarsi of legs I–II straight, sword-like (typical); spines on the prolateral patellae of leg I-II typical, ventrally strong on leg I (especially distally), tip hooked, but absent on leg II; spines on prolateral tibiae of legs I few, absent on leg III, except apically, ventrally more elongate and expansive on both legs, two especially elongate adjacent spines proximally on leg II (Fig. <xref ref-type="fig" rid="F12068205">15</xref>D and Fig. <xref ref-type="fig" rid="F12068209">16</xref><xref ref-type="fig" rid="F12068216">c</xref>). Spination of leg I, patellae, Drv (3)/(1-3), Mpd (1-1-2)/(1-1-2), Mpv (1-1-1)/(1-1-2); tibiae, Mp (1-1-2-1-1)/(1-1-1-1-2), rv (2-2-2-1-3)/(1-2-2-2-3); metatarsi, Dpv (2)/(1), rv (1-1-1-1)/(1-1-1-1). Spination of leg II, patellae, Dpd (1-2)/(1-3), Drd (2)/(2); tibiae, Dp (2)/(1), Pv (3)/(3), Dv (1)/(1); metatarsi, Mrv (1)/(1-1). Tibia III unmodified. Trichobothria of legs present on proximal one-third part of tibiae I–II, half of tibiae III, proximal one-fourth part of tibia IV, distal half of metatarsi I–III, distal two-thirds part of metatarsus IV and dorsal side of all tarsi; trichobothria on tibiae I–IV and metatarsi I–IV unmodified; trichobothria on tarsi I–III divided into unmodified and clavate forms, with former irregularly distributed across almost entire dorsal surface and latter only present in proximal half, clavate form of trichobothria not observerd on tarsi IV. Count of trichobothria on legs: I, tibia 5/3pd and 4/5rd, metatarsus 8/8, tarsus 10/10 unmodified and 4/4 clavate; II, tibia 5/5pd and 5/5rd, metatarsus 9/9, tarsus 3/10 unmodified and ?/4 clavate; III, tibia 4/4pd and 5/3rd, metatarsus 8/8, tarsus 18/15 unmodified and 3/2 clavate; IV, tibia 5/6pd and 3/6rd, metatarsus 5/5, tarsus 12/11 unmodified. Tarsal claws: paired claws with 8–10 teeth (Fig. <xref ref-type="fig" rid="F12068205">15</xref>F); unpaired claw bare, without denticle.</p><p>Palp 6.35 long (2.57, 1.08, 2.11, 0.59). Trichobothria on palpal tibia unmodified, present on proximal one-third part, on cymbium divided into unmodified and clavate forms, with latter occupying majority of trichobothrial area, while former sparsely distributed at distal end of trichobothrial area; count of trichobothria: tibia 4/4pd, 4/2rd cymbium, 4/3 unmodified and 5/5 clavate. Tibia cylindrical, transitioning to slightly narrow from proximal to distal, the distal end is half the thickness of the proximal end, with one lyriform organ on ventro-prolateral side of sub-distal part. Short strong spines of palp tibia, Mp (1-2-1-2-2-1-1)/(1-2-1-1-2-1), Mr (2-3-2-1-1)/(1-1-3-2-2-1), Drv (2)/(2). Palpal organ: tegulum oval (Fig. <xref ref-type="fig" rid="F12068203">14</xref>A–C); embolus base thick, the length of embolus approximately 1.5 times the width of tegulum, with one distally elevated embolic keel extending from retrolateral side of sub-basal part of embolus to dorsal side of sub-distal part; embolic keel smooth; apex of embolus slender, gradually tapering to sharp tip (Fig. <xref ref-type="fig" rid="F12068201">13</xref>H).</p><p><bold>Female</bold> (Paratype, MHBU-ARA-10000057). Colouration in ethanol (Fig. <xref ref-type="fig" rid="F12068201">13</xref>B; for colouration of living paratype fermale, see Fig. <xref ref-type="fig" rid="F12068199">12</xref>D). Carapace like male, but slightly darker, eye mound and fovea darker; chelicerae yellowish-brown similar to carapace. Colour between palp and each leg without significant difference, overall similar in colour to carapace. Opisthosoma: dorsal side colour like male, but slightly lighter, with distinct dark pattern. Ventral side of whole body generally brighter than dorsal side; booklung covers paler than remaining ventral side. Palpal coxa and labium slightly darker, sigilla lighter than rest of the sternum (Fig. <xref ref-type="fig" rid="F12068201">13</xref>D).</p><p>Total length 14.17. Carapace 5.99 long, 4.65 wide; opisthosoma 8.17 long, 5.46 wide. Eye group 0.62 long, 0.46 wide anteriorly, 0.78 wide posteriorly; MOA 0.46 long, front width 0.27, back width 0.47. Eye diameters and interdistance: AME 0.13, ALE 0.29, PME 0.18, PLE 0.28, AME–AME 0.18, AME–ALE 0.17, ALE–PLE 0.16, PME–PME 0.32, PME–PLE 0.10. Palpal coxa 2.05 long, 1.23 wide, bearing 15/18 cuspules on prolateral-proximal corner. Sternum 3.62 long, 3.31 wide. Labium 0.97 long, 1.27 wide, without spinules or cuspule. Chelicerae without stridulatory ridges; rastellum of left and right chelicerae carrying six and seven stout spines, respectively; chelicerae groove with 5/5 and 3/3 teeth of different sizes on promargin and retromargin, respectively.</p><p>Leg formula 4123; measurements: Ⅰ 11.27 (3.92, 2.10, 2.61, 1.50, 1.14), II 9.53 (3.38, 1.73, 1.65, 1.58, 1.19), III 7.93 (2.64, 1.48, 1.17, 1.41, 1.23), IV 13.24 (4.25, 1.94, 2.61, 2.65, 1.79). Spines of legs I–II primarily distributed on p, pd, r and rv of tibia, as well as p, pv, r and rv of metatarsus and tarsus; the tip of most spines weakly curved downwards, forming slight hook-shape; some spines on rv longer and not curved at tip. Leg III strong; groups of short strong spines on apical and prodorsal sides of patella; tibia III shortened, without demi-saddle shape; metatarsus with numerous short, strong spines closely grouped in dorsal area, slender spines on ventro-distal. Groups of short strong spines on prolateral patella and slender spines on ventral metatarsus of Leg IV. Tarsus III–IV with ventro-distal group of stiff bristles and few slender spines. Trichobothria of legs present on proximal one-third part of tibiae I–III, proximal half part of tibia IV, distal half of metatarsi I–IV and proximal two-thirds of all tarsi; trichobothria on tibiae I–IV and metatarsi I–IV unmodified; trichobothria on tarsi I–III divided into unmodified and clavate forms, with latter only present in proximal half of tarsus, trichobothria on tarsi IV without clavate forms. Count of trichobothria on legs: I, tibia 4/4pd and 5/3rd, metatarsus 8/6, tarsus 13/11 unmodified and 5/4 clavate; II, tibia 4/5pd and 4/4rd, metatarsus 9/7, tarsus 8/7 unmodified and 4/4 clavate; III, tibia 4/4pd and 5/4rd, metatarsus 5/5, tarsus 12/9 unmodified and 3/3 clavate; IV, tibia 7/6pd and 6/6d, metatarsus 7/6, tarsus 12/14 unmodified. Tarsal claws: all paired claws with two teeth (Fig. <xref ref-type="fig" rid="F12068205">15</xref>G); unpaired claw bare, without denticle. Palp 10.04 long (3.76, 1.44, 2.28, 2.56), spines on palp distributed on p, pv, r and rv of tibia and tarsus; palpal tarsal claw with one basal tooth.</p><p>Vulva (Fig. <xref ref-type="fig" rid="F12068201">13</xref>I and Fig. <xref ref-type="fig" rid="F12068205">15</xref>E). Two separate sperm receptacles connected to atrium via slender stalk, stalk inwardly inclined, sperm receptacles nearly spherical, tilted outwards at approximately 45°. Tan glandular pores present on distal two-thirds of stalk and entire sperm receptacle. Glandular pores also present on basal one-third of stalk, atrium, as well as uterus externus.</p></tp:treatment-sec><tp:treatment-sec sec-type="Diagnosis"><title>Diagnosis</title><p>The male similar to <italic><tp:taxon-name><tp:taxon-name-part taxon-name-part-type="genus" reg="Latouchia">Latouchia</tp:taxon-name-part><tp:taxon-name-part taxon-name-part-type="species" reg="wenchuan">wenchuan</tp:taxon-name-part></tp:taxon-name></italic> sp. nov. For the differences, see <italic><tp:taxon-name><tp:taxon-name-part taxon-name-part-type="genus" reg="Latouchia">Latouchia</tp:taxon-name-part><tp:taxon-name-part taxon-name-part-type="species" reg="wenchuan">wenchuan</tp:taxon-name-part></tp:taxon-name></italic> sp. nov.. The male can be easily distinguished from the geographically close <italic><tp:taxon-name><tp:taxon-name-part taxon-name-part-type="genus" reg="Latouchia">L.</tp:taxon-name-part><tp:taxon-name-part taxon-name-part-type="species" reg="jinyun">jinyun</tp:taxon-name-part></tp:taxon-name></italic> sp. nov. by whether spines are present on the palpal tibia.</p></tp:treatment-sec><tp:treatment-sec sec-type="Etymology"><title>Etymology</title><p>The specific epithet is in honour to Mr. Yao Yang, a good friend of the second author who, together with the second author, collected the first specimen of this new species.</p></tp:treatment-sec><tp:treatment-sec sec-type="Distribution"><title>Distribution</title><p>Known only from the type locality of Shaanxi, China (Fig. <xref ref-type="fig" rid="F12068220">17</xref>).</p></tp:treatment-sec><tp:treatment-sec sec-type="Biology"><title>Biology</title><p>The burrows of this species were found on slopes along roadsides or small riverbanks (Fig. <xref ref-type="fig" rid="F12068199">12</xref>A and B). The rim of the burrow entrance is sometimes adorned with dried plant materials (Fig. <xref ref-type="fig" rid="F12068199">12</xref> E–G). The holotype male was matured in September in captivity; some females from Wuxiang Town were observed carrying spiderlings (likely to be third instar) in late January, even though the temperature at the time was only between minus one and seven degrees Celsius. Some individuals have been observed exhibiting self-burying behaviour in captivity, which involves filling the burrow with soil, leaving just enough space at the bottom of the burrow to accommodate their bodies and living within this confined space. This behaviour typically occurs after a substantial meal, although the purpose remains unclear; the longest observed period for a female in this state was over 40 days.</p></tp:treatment-sec><tp:treatment-sec sec-type="DNA barcode"><title>DNA barcode</title><p>AAAGATATTGGAACTTTGTATATAATTTTTGGGGTGTGGTCGGCTATGGTAGGGACTGCAATAAGAGTAATCATTCGAATTGAGCTTGGACAAGTTGGAAGATTATTTGGTGATGATCATTTATATAATGTTGTTGTTACTGCTCATGCTTTAGTTATAATTTTTTTTATAGTAATACCTATTATAATTGGGGGCTTTGGAAATTGACTGCTTCCAATAATAATTGGTTGTCCAGATATAGCTTTTCCACGAATGAATAATTTAAGATTTTGATTGCTTCCTCCTTCTCTGTTTTTGCTTTTGTTGTCTTCTATAACAGATGTCGGAGTGGGTGCCGGTTGAACTATTTATCCTCCTTTGTCTTCTGAACTTGGCCATAGAGGTGGAGGGATAGATTTTGCTATTTTTTCTCTTCATTTGGCTGGTGGGTCTTCGGTGATGGGTTCTATTAATTTTATTTCTACAATTTTAAATATGCGTCCTTTTGGAATGATAATGGAGCGAGTTCCTTTATTCGTGTGATCTGTATTAATTACTACTATTTTATTGTTATTATCTTTACCTGTATTGGCTGGGGCTATTACCATATTATTAACTGATCGAAATTTTAATACTTCGTTTTTTGATCCTGCTGGTGGGGGGGATCCTGTGTTGTTTCAGCATTTGTTTTGATTTTTTGGTCA (GenBank accession number: <ext-link xmlns:xlink="http://www.w3.org/1999/xlink" ext-link-type="uri" xlink:href="https://www.ncbi.nlm.nih.gov/nuccore/PQ585636" xlink:type="simple">PQ585636</ext-link>).</p></tp:treatment-sec><tp:treatment-sec><!--Section generated to contain objects referenced in tp:taxon-treatment.--><fig id="F12068201" position="float" orientation="portrait"><object-id xmlns:xlink="http://www.w3.org/1999/xlink" content-type="arpha" xlink:type="simple">A0271990-7076-5C1B-A55A-EB426E454B0E</object-id><object-id xmlns:xlink="http://www.w3.org/1999/xlink" content-type="doi" xlink:type="simple">10.3897/BDJ.12.e137852.figure13</object-id><label>Figure 13.</label><caption><p><italic><tp:taxon-name><tp:taxon-name-part taxon-name-part-type="genus" reg="Latouchia">Latouchia</tp:taxon-name-part><tp:taxon-name-part taxon-name-part-type="species" reg="yaoi">yaoi</tp:taxon-name-part></tp:taxon-name></italic> sp. nov. <bold>A</bold>, <bold>C</bold>, <bold>E–H</bold> Holotype male; <bold>B</bold>, <bold>D</bold>, <bold>I</bold> Paratype female. <bold>A, B</bold> Habitus; <bold>C, D</bold> Sternums; <bold>E–G</bold> Palp; <bold>H</bold> Apex of embolus; <bold>I</bold> Vulva. In prolateral (<bold>F</bold>, <bold>H</bold>), retrolateral (<bold>G</bold>), dorsal (<bold>A</bold>, <bold>B</bold>, <bold>I</bold>) and ventral (<bold>C–E</bold>) view.</p></caption><graphic xmlns:xlink="http://www.w3.org/1999/xlink" xlink:href="bdj-13-e137852-g013.jpg" position="float" id="oo_1138011.jpg" orientation="portrait" xlink:type="simple"><uri content-type="original_file" xlink:type="simple">https://binary.pensoft.net/fig/1138011</uri></graphic></fig><fig id="F12068199" position="float" orientation="portrait"><object-id xmlns:xlink="http://www.w3.org/1999/xlink" content-type="arpha" xlink:type="simple">3EF73ED4-521B-5005-A65D-514DB314AAD0</object-id><object-id xmlns:xlink="http://www.w3.org/1999/xlink" content-type="doi" xlink:type="simple">10.3897/BDJ.12.e137852.figure12</object-id><label>Figure 12.</label><caption><p><italic><tp:taxon-name><tp:taxon-name-part taxon-name-part-type="genus" reg="Latouchia">Latouchia</tp:taxon-name-part><tp:taxon-name-part taxon-name-part-type="species" reg="yaoi">yaoi</tp:taxon-name-part></tp:taxon-name></italic> sp. nov. <bold>A, B</bold> Habitats in the type locality; <bold>C</bold> Living holotype male; <bold>D</bold> Living paratype female; <bold>E–G</bold> Entrances of burrow, trapdoor closed. Photos: Kun Yu.</p></caption><graphic xmlns:xlink="http://www.w3.org/1999/xlink" xlink:href="bdj-13-e137852-g012.jpg" position="float" id="oo_1138009.jpg" orientation="portrait" xlink:type="simple"><uri content-type="original_file" xlink:type="simple">https://binary.pensoft.net/fig/1138009</uri></graphic></fig><fig id="F12068205" position="float" orientation="portrait"><object-id xmlns:xlink="http://www.w3.org/1999/xlink" content-type="arpha" xlink:type="simple">05CBABA0-A163-5914-B46F-444FCF41BA00</object-id><object-id xmlns:xlink="http://www.w3.org/1999/xlink" content-type="doi" xlink:type="simple">10.3897/BDJ.12.e137852.figure15</object-id><label>Figure 15.</label><caption><p><italic><tp:taxon-name><tp:taxon-name-part taxon-name-part-type="genus" reg="Latouchia">Latouchia</tp:taxon-name-part><tp:taxon-name-part taxon-name-part-type="species" reg="yaoi">yaoi</tp:taxon-name-part></tp:taxon-name></italic> sp. nov. <bold>A–D</bold>, <bold>F</bold> Male; <bold>E</bold>, <bold>G</bold> Female. <bold>A, B</bold> Palpal bulb; <bold>C</bold> Apex of embolus; <bold>D</bold> Patella and tibia of left leg II, showing the spination; <bold>E</bold> Vulva; <bold>F, G</bold> Paired claws of left leg I. In prolateral (<bold>A</bold>, <bold>C</bold>, <bold>D</bold>), retrolateral (<bold>B</bold>, <bold>F</bold>, <bold>G</bold>) and dorsal (<bold>E</bold>) view. Abbreviations: DH, distal haematodocha; E–embolus; K–keel; SR–sperm receptacle; ST–subtegulum; SK–stalk; T–tegulum.</p></caption><graphic xmlns:xlink="http://www.w3.org/1999/xlink" xlink:href="bdj-13-e137852-g015.jpg" position="float" id="oo_1138013.jpg" orientation="portrait" xlink:type="simple"><uri content-type="original_file" xlink:type="simple">https://binary.pensoft.net/fig/1138013</uri></graphic></fig><fig-group id="F12068209" position="float" orientation="portrait"><caption><p>Spines on legs I–II of different males. In prolateral <bold>(a–f</bold>) view:</p></caption><fig id="F12068214" position="float" orientation="portrait"><object-id xmlns:xlink="http://www.w3.org/1999/xlink" content-type="arpha" xlink:type="simple">4BF82019-41F1-53BB-99A5-37A046B1869F</object-id><object-id xmlns:xlink="http://www.w3.org/1999/xlink" content-type="doi" xlink:type="simple">10.3897/BDJ.12.e137852.figure16a</object-id><label>Figure 16a.</label><caption><p><italic><tp:taxon-name><tp:taxon-name-part taxon-name-part-type="genus" reg="Latouchia">Latouchia</tp:taxon-name-part><tp:taxon-name-part taxon-name-part-type="species" reg="wenchuan">wenchuan</tp:taxon-name-part></tp:taxon-name></italic> sp. nov. Right leg I;</p></caption><graphic xmlns:xlink="http://www.w3.org/1999/xlink" xlink:href="bdj-13-e137852-g016_a.jpg" xlink:type="simple" position="float" orientation="portrait" id="oo_1173889.jpg"><uri content-type="original_file" xlink:type="simple">https://binary.pensoft.net/fig/1173889</uri></graphic></fig><fig id="F12068215" position="float" orientation="portrait"><object-id xmlns:xlink="http://www.w3.org/1999/xlink" content-type="arpha" xlink:type="simple">6BA5E7E9-2A18-5F18-8A1B-52693A694B47</object-id><object-id xmlns:xlink="http://www.w3.org/1999/xlink" content-type="doi" xlink:type="simple">10.3897/BDJ.12.e137852.figure16b</object-id><label>Figure 16b.</label><caption><p><italic><tp:taxon-name><tp:taxon-name-part taxon-name-part-type="genus" reg="Latouchia">Latouchia</tp:taxon-name-part><tp:taxon-name-part taxon-name-part-type="species" reg="wenchuan">wenchuan</tp:taxon-name-part></tp:taxon-name></italic> sp. nov. Left leg II;</p></caption><graphic xmlns:xlink="http://www.w3.org/1999/xlink" xlink:href="bdj-13-e137852-g016_b.jpg" xlink:type="simple" position="float" orientation="portrait" id="oo_1138015.jpg"><uri content-type="original_file" xlink:type="simple">https://binary.pensoft.net/fig/1138015</uri></graphic></fig><fig id="F12068216" position="float" orientation="portrait"><object-id xmlns:xlink="http://www.w3.org/1999/xlink" content-type="arpha" xlink:type="simple">7F1D9425-FD28-57D1-93BE-C772CC07B4A4</object-id><object-id xmlns:xlink="http://www.w3.org/1999/xlink" content-type="doi" xlink:type="simple">10.3897/BDJ.12.e137852.figure16c</object-id><label>Figure 16c.</label><caption><p><italic><tp:taxon-name><tp:taxon-name-part taxon-name-part-type="genus" reg="Latouchia">Latouchia</tp:taxon-name-part><tp:taxon-name-part taxon-name-part-type="species" reg="yaoi">yaoi</tp:taxon-name-part></tp:taxon-name></italic> sp. nov. (1) left leg I, (2) left leg II;</p></caption><graphic xmlns:xlink="http://www.w3.org/1999/xlink" xlink:href="bdj-13-e137852-g016_c.jpg" xlink:type="simple" position="float" orientation="portrait" id="oo_1173863.jpg"><uri content-type="original_file" xlink:type="simple">https://binary.pensoft.net/fig/1173863</uri></graphic></fig><fig id="F12068217" position="float" orientation="portrait"><object-id xmlns:xlink="http://www.w3.org/1999/xlink" content-type="arpha" xlink:type="simple">5F45911D-6F95-5AD6-923B-5E4933638719</object-id><object-id xmlns:xlink="http://www.w3.org/1999/xlink" content-type="doi" xlink:type="simple">10.3897/BDJ.12.e137852.figure16d</object-id><label>Figure 16d.</label><caption><p><italic><tp:taxon-name><tp:taxon-name-part taxon-name-part-type="genus" reg="Latouchia">Latouchia</tp:taxon-name-part><tp:taxon-name-part taxon-name-part-type="species" reg="jinyun">jinyun</tp:taxon-name-part></tp:taxon-name></italic> sp. nov. (1) left leg I, (2) left leg II;</p></caption><graphic xmlns:xlink="http://www.w3.org/1999/xlink" xlink:href="bdj-13-e137852-g016_d.jpg" xlink:type="simple" position="float" orientation="portrait" id="oo_1173864.jpg"><uri content-type="original_file" xlink:type="simple">https://binary.pensoft.net/fig/1173864</uri></graphic></fig><fig id="F12068218" position="float" orientation="portrait"><object-id xmlns:xlink="http://www.w3.org/1999/xlink" content-type="arpha" xlink:type="simple">BAC1199E-FA36-512D-86DB-AB61889032B4</object-id><object-id xmlns:xlink="http://www.w3.org/1999/xlink" content-type="doi" xlink:type="simple">10.3897/BDJ.12.e137852.figure16e</object-id><label>Figure 16e.</label><caption><p><italic><tp:taxon-name><tp:taxon-name-part taxon-name-part-type="genus" reg="Latouchia">Latouchia</tp:taxon-name-part><tp:taxon-name-part taxon-name-part-type="species" reg="linmufu">linmufu</tp:taxon-name-part></tp:taxon-name></italic> sp. nov. (1) left leg I, (2) left leg II;</p></caption><graphic xmlns:xlink="http://www.w3.org/1999/xlink" xlink:href="bdj-13-e137852-g016_e.jpg" xlink:type="simple" position="float" orientation="portrait" id="oo_1173865.jpg"><uri content-type="original_file" xlink:type="simple">https://binary.pensoft.net/fig/1173865</uri></graphic></fig><fig id="F12068219" position="float" orientation="portrait"><object-id xmlns:xlink="http://www.w3.org/1999/xlink" content-type="arpha" xlink:type="simple">40D20FD4-10D9-5B79-A4A5-224F1F588FDA</object-id><object-id xmlns:xlink="http://www.w3.org/1999/xlink" content-type="doi" xlink:type="simple">10.3897/BDJ.12.e137852.figure16f</object-id><label>Figure 16f.</label><caption><p><italic><tp:taxon-name><tp:taxon-name-part taxon-name-part-type="genus" reg="Latouchia">Latouchia</tp:taxon-name-part><tp:taxon-name-part taxon-name-part-type="species" reg="calcicola">calcicola</tp:taxon-name-part></tp:taxon-name></italic> sp. nov. (1) left leg I, (2) left leg II.</p></caption><graphic xmlns:xlink="http://www.w3.org/1999/xlink" xlink:href="bdj-13-e137852-g016_f.jpg" xlink:type="simple" position="float" orientation="portrait" id="oo_1173867.jpg"><uri content-type="original_file" xlink:type="simple">https://binary.pensoft.net/fig/1173867</uri></graphic></fig></fig-group><fig id="F12068216" position="float" orientation="portrait"><object-id xmlns:xlink="http://www.w3.org/1999/xlink" content-type="arpha" xlink:type="simple">7F1D9425-FD28-57D1-93BE-C772CC07B4A4</object-id><object-id xmlns:xlink="http://www.w3.org/1999/xlink" content-type="doi" xlink:type="simple">10.3897/BDJ.12.e137852.figure16c</object-id><label>Figure 16c.</label><caption><p><italic><tp:taxon-name><tp:taxon-name-part taxon-name-part-type="genus" reg="Latouchia">Latouchia</tp:taxon-name-part><tp:taxon-name-part taxon-name-part-type="species" reg="yaoi">yaoi</tp:taxon-name-part></tp:taxon-name></italic> sp. nov. (1) left leg I, (2) left leg II;</p></caption><graphic xmlns:xlink="http://www.w3.org/1999/xlink" xlink:href="bdj-13-e137852-g016_c.jpg" xlink:type="simple" position="float" orientation="portrait" id="oo_1173863.jpg"><uri content-type="original_file" xlink:type="simple">https://binary.pensoft.net/fig/1173863</uri></graphic></fig><fig id="F12068203" position="float" orientation="portrait"><object-id xmlns:xlink="http://www.w3.org/1999/xlink" content-type="arpha" xlink:type="simple">2F465449-D1EE-548B-9732-63B92EACE3A3</object-id><object-id xmlns:xlink="http://www.w3.org/1999/xlink" content-type="doi" xlink:type="simple">10.3897/BDJ.12.e137852.figure14</object-id><label>Figure 14.</label><caption><p>Palpal bulb of <italic><tp:taxon-name><tp:taxon-name-part taxon-name-part-type="genus" reg="Latouchia">Latouchia</tp:taxon-name-part><tp:taxon-name-part taxon-name-part-type="species" reg="yaoi">yaoi</tp:taxon-name-part></tp:taxon-name></italic> sp. nov., holotype male. In prolateral (<bold>A</bold>), retrolateral (<bold>B</bold>) and ventral (<bold>C</bold>) view. Abbreviations: K–keel.</p></caption><graphic xmlns:xlink="http://www.w3.org/1999/xlink" xlink:href="bdj-13-e137852-g014.jpg" position="float" id="oo_1138012.jpg" orientation="portrait" xlink:type="simple"><uri content-type="original_file" xlink:type="simple">https://binary.pensoft.net/fig/1138012</uri></graphic></fig><fig id="F12068220" position="float" orientation="portrait"><object-id xmlns:xlink="http://www.w3.org/1999/xlink" content-type="arpha" xlink:type="simple">D0EE3C1C-3DC7-5388-A3F0-0F4C8C20BB71</object-id><object-id xmlns:xlink="http://www.w3.org/1999/xlink" content-type="doi" xlink:type="simple">10.3897/BDJ.12.e137852.figure17</object-id><label>Figure 17.</label><caption><p>The type localities of <italic><tp:taxon-name><tp:taxon-name-part taxon-name-part-type="genus" reg="Latouchia">Latouchia</tp:taxon-name-part></tp:taxon-name></italic> species of China: <italic><tp:taxon-name><tp:taxon-name-part taxon-name-part-type="genus" reg="Latouchia">L.</tp:taxon-name-part><tp:taxon-name-part taxon-name-part-type="species" reg="calcicola">calcicola</tp:taxon-name-part></tp:taxon-name></italic> sp. nov. (1), <italic><tp:taxon-name><tp:taxon-name-part taxon-name-part-type="genus" reg="Latouchia">L.</tp:taxon-name-part><tp:taxon-name-part taxon-name-part-type="species" reg="jinyun">jinyun</tp:taxon-name-part></tp:taxon-name></italic> sp. nov. (2), <italic><tp:taxon-name><tp:taxon-name-part taxon-name-part-type="genus" reg="Latouchia">L.</tp:taxon-name-part><tp:taxon-name-part taxon-name-part-type="species" reg="linmufu">linmufu</tp:taxon-name-part></tp:taxon-name></italic> sp. nov. (3), <italic><tp:taxon-name><tp:taxon-name-part taxon-name-part-type="genus" reg="Latouchia">L.</tp:taxon-name-part><tp:taxon-name-part taxon-name-part-type="species" reg="wenchuan">wenchuan</tp:taxon-name-part></tp:taxon-name></italic> sp. nov. (4), <italic><tp:taxon-name><tp:taxon-name-part taxon-name-part-type="genus" reg="Latouchia">L.</tp:taxon-name-part><tp:taxon-name-part taxon-name-part-type="species" reg="yaoi">yaoi</tp:taxon-name-part></tp:taxon-name></italic> sp. nov. (5), <italic><tp:taxon-name><tp:taxon-name-part taxon-name-part-type="genus" reg="Latouchia">L.</tp:taxon-name-part><tp:taxon-name-part taxon-name-part-type="species" reg="cornuta">cornuta</tp:taxon-name-part></tp:taxon-name></italic> (6), <italic><tp:taxon-name><tp:taxon-name-part taxon-name-part-type="genus" reg="Latouchia">L.</tp:taxon-name-part><tp:taxon-name-part taxon-name-part-type="species" reg="wenruni">wenruni</tp:taxon-name-part></tp:taxon-name></italic> (7), <italic><tp:taxon-name><tp:taxon-name-part taxon-name-part-type="genus" reg="Latouchia">L.</tp:taxon-name-part><tp:taxon-name-part taxon-name-part-type="species" reg="yuanjingae">yuanjingae</tp:taxon-name-part></tp:taxon-name></italic> (8), <italic><tp:taxon-name><tp:taxon-name-part taxon-name-part-type="genus" reg="Latouchia">L.</tp:taxon-name-part><tp:taxon-name-part taxon-name-part-type="species" reg="hunanensis">hunanensis</tp:taxon-name-part></tp:taxon-name></italic> (9), <italic><tp:taxon-name><tp:taxon-name-part taxon-name-part-type="genus" reg="Latouchia">L.</tp:taxon-name-part><tp:taxon-name-part taxon-name-part-type="species" reg="rufa">rufa</tp:taxon-name-part></tp:taxon-name></italic> (10), <italic><tp:taxon-name><tp:taxon-name-part taxon-name-part-type="genus" reg="Latouchia">L.</tp:taxon-name-part><tp:taxon-name-part taxon-name-part-type="species" reg="formosensis">formosensis</tp:taxon-name-part></tp:taxon-name></italic> (11), <italic><tp:taxon-name><tp:taxon-name-part taxon-name-part-type="genus" reg="Latouchia">L.</tp:taxon-name-part><tp:taxon-name-part taxon-name-part-type="species" reg="formosensis">formosensis</tp:taxon-name-part><tp:taxon-name-part taxon-name-part-type="subspecies" reg="smithi">smithi</tp:taxon-name-part></tp:taxon-name></italic> (12), <italic><tp:taxon-name><tp:taxon-name-part taxon-name-part-type="genus" reg="Latouchia">L.</tp:taxon-name-part><tp:taxon-name-part taxon-name-part-type="species" reg="yejiei">yejiei</tp:taxon-name-part></tp:taxon-name></italic> (13), <italic><tp:taxon-name><tp:taxon-name-part taxon-name-part-type="genus" reg="Latouchia">L.</tp:taxon-name-part><tp:taxon-name-part taxon-name-part-type="species" reg="davidi">davidi</tp:taxon-name-part></tp:taxon-name></italic> (14), <italic><tp:taxon-name><tp:taxon-name-part taxon-name-part-type="genus" reg="Latouchia">L.</tp:taxon-name-part><tp:taxon-name-part taxon-name-part-type="species" reg="fossoria">fossoria</tp:taxon-name-part></tp:taxon-name></italic> (15) and <italic><tp:taxon-name><tp:taxon-name-part taxon-name-part-type="genus" reg="Latouchia">L.</tp:taxon-name-part><tp:taxon-name-part taxon-name-part-type="species" reg="pavlovi">pavlovi</tp:taxon-name-part></tp:taxon-name></italic> (16). The type locality of <italic><tp:taxon-name><tp:taxon-name-part taxon-name-part-type="genus" reg="Latouchia">L.</tp:taxon-name-part><tp:taxon-name-part taxon-name-part-type="species" reg="vinhiensis">vinhiensis</tp:taxon-name-part></tp:taxon-name></italic> is uncertain.</p></caption><graphic xmlns:xlink="http://www.w3.org/1999/xlink" xlink:href="bdj-13-e137852-g017.jpg" position="float" id="oo_1203280.jpg" orientation="portrait" xlink:type="simple"><uri content-type="original_file" xlink:type="simple">https://binary.pensoft.net/fig/1203280</uri></graphic></fig></tp:treatment-sec></tp:taxon-treatment>
